# Supplementary material for: Organellar-genome analyses from the lycophyte genus Isoetes L. show one of the highest frequencies of RNA editing in land plants
Source: Front Plant Sci. 2024 Mar 12;15:1298302. doi: 10.3389/fpls.2024.1298302 (PMC10977995; doi:10.3389/fpls.2024.1298302)
Supplement: Supplementary File 1 — SRA accessions of raw reads and GenBank accessions. [file DataSheet_1.xlsx]

## Sheet: Plan1
SUPPLEMENTARY FILE 1. SRA accessions of raw reads and GenBank accessions.
Table S1. NCBI Bioprojects providing reads for this study.
Taxa	Sequencing type	SRA Run
Isoetes cangae (Bioproject: PRJNA448777)	RNA-Seq	SRR25924796
	RNA-Seq	SRR25924795
	Illumina WGS	SRR25585266
	PacBio mitogenome reads	SRR25611756
Isoetes echinospora (BioProject: PRJNA438492)	RNA-Seq	SRR6853337
	RNA-Seq	SRR6853338
	RNA-Seq	SRR6853339
	RNA-Seq	SRR6853340
	RNA-Seq	SRR6853341
Isoetes taiwanensis (BioProject: PRJNA735564)	RNA-Seq	SRR14744583
	RNA-Seq	SRR14750038
	RNA-Seq	SRR14750053
	RNA-Seq	SRR14750054
	RNA-Seq	SRR14750055
	RNA-Seq	SRR14750575
	RNA-Seq	SRR14750576
	RNA-Seq	SRR14750577
	RNA-Seq	SRR14761753
	RNA-Seq	SRR14761754
	RNA-Seq	SRR14761755
	RNA-Seq	SRR14761756
	RNA-Seq	SRR14761757
	RNA-Seq	SRR14761758
	RNA-Seq	SRR14761759
	RNA-Seq	SRR14761760
	RNA-Seq	SRR14761761
	RNA-Seq	SRR14761762
	RNA-Seq	SRR14761763
	RNA-Seq	SRR14761764
	RNA-Seq	SRR14761765
	RNA-Seq	SRR14761766
	RNA-Seq	SRR14761767
	RNA-Seq	SRR14761768
	RNA-Seq	SRR14761769
	RNA-Seq	SRR14761770
	RNA-Seq	SRR14761771
	RNA-Seq	SRR14761772
	RNA-Seq	SRR14761773
	RNA-Seq	SRR14761774
	RNA-Seq	SRR14761775
	RNA-Seq	SRR14761776
	RNA-Seq	SRR14761777
	RNA-Seq	SRR14761778
	RNA-Seq	SRR14761779
	RNA-Seq	SRR14761780
	RNA-Seq	SRR14761781
	RNA-Seq	SRR14761782
	RNA-Seq	SRR14761783
	RNA-Seq	SRR14761784
	RNA-Seq	SRR14761785
	RNA-Seq	SRR14761786
	RNA-Seq	SRR14761787
	RNA-Seq	SRR14761788
	WGS	SRR15005049
Table S2. List of species, vouchers and GenBank accession numbers of the species included in the study.
Taxa | Voucher	Plastome	Mitogenome
		atp1	atp4	atp6	atp8	atp9	cob	cox1	cox2	cox3	nad1	nad2	nad3	nad4	nad4L	nad5	nad6	nad7	nad9	rpl5	rps2	rps3	rps4	sdh3	tatC
Isoetes cangae | Falcão 34 (MG)	MG019394	OR830327	OR875243	OR879248	PP024643	PP024649	PP024655	PP061277	PP061283	PP061289	PP061295	PP061301	PP061307	PP061313	PP061319	PP061325	PP061331	PP061337	PP061343	PP061349	—	PP061359	PP061365	PP061371	PP061377
Isoetes echinospora | Chase 22740 (K)	MK804474	OR830328	OR875244	OR879249	PP024644	PP024650	PP024656	PP061278	PP061284	PP061290	PP061296	PP061302	PP061308	PP061314	PP061320	PP061326	PP061332	PP061338	PP061344	PP061350	PP061355	PP061360	PP061366	PP061372	PP061378
Isoetes eludens | Smith 1140 (K)	—	OR830329	OR875245	OR879250	PP024645	PP024651	PP024657	PP061279	PP061285	PP061291	PP061297	PP061303	PP061309	PP061315	PP061321	PP061327	PP061333	PP061339	PP061345	PP061351	PP061356	PP061361	PP061367	PP061373	PP061379
Isoetes longissima | Stützel s.n. (UPCB)	—	OR830330	OR875246	OR879251	PP024646	PP024652	PP024658	PP061280	PP061286	PP061292	PP061298	PP061304	PP061310	PP061316	PP061322	PP061328	PP061334	PP061340	PP061346	PP061352	PP061357	PP061362	PP061368	PP061374	PP061380
Isoetes malinverniana | Cook s.n. (Z/ZT)	—	OR830331	OR875247	OR879252	PP024647	PP024653	PP024659	PP061281	PP061287	PP061293	PP061299	PP061305	PP061311	PP061317	PP061323	PP061329	PP061335	PP061341	PP061347	PP061353	PP061358	PP061363	PP061369	PP061375	PP061381
Isoetes serracarajensis | Falcão 458 (MG)	—	OR830332	OR875248	OR879253	PP024648	PP024654	PP024660	PP061282	PP061288	PP061294	PP061300	PP061306	PP061312	PP061318	PP061324	PP061330	PP061336	PP061342	PP061348	PP061354	—	PP061364	PP061370	PP061376	PP061382
