# Supplementary material for: Organellar-genome analyses from the lycophyte genus Isoetes L. show one of the highest frequencies of RNA editing in land plants
Source: Front Plant Sci. 2024 Mar 12;15:1298302. doi: 10.3389/fpls.2024.1298302 (PMC10977995; doi:10.3389/fpls.2024.1298302)
Supplement: Supplementary File 2 — Number of edits and nucleotide diversity per gene. [file DataSheet_2.xlsx]

## Sheet: site_per_gene_mt
SUPPLEMENTARY FILE 2. Number of edits and nucleotide diversity per gene.
Organellar genome	Gene	I. cangae				I. echinospora				I. taiwanensis				I. engelmannii				genomic DNA	recoded RNA
		Total edits	Start codon creation	Stop codon creation	Stop codon removal	Total edits	Start codon creation	Stop codon creation	Stop codon removal	Total edits	Start codon creation	Stop codon creation	Stop codon removal	Total edits	Start codon creation	Stop codon creation	Stop codon removal
	Total edits mt	1692	12	9	78	1808	12	9	85	1667	12	9	83	1702	12	9	85	-	-
	Total edits cp	-	-	-	-	-	-	-	-	-	-	-	-	-	-	-	-	-	-
	Mean of the Pi (π) mt	-	-	-	-	-	-	-	-	-	-	-	-	-	-	-	-	0.018672	0.0315836
	Mean of the Pi (π) cp	714	22	6	16	652	23	6	15	716	25	6	19	-	-	-	-	0.0151468	0.0177249
Mitogenome (mt)	atp1	147	1	0	15	149	1	0	15	142	1	0	15	131	1	0	15	0.002589	0.0110032
	atp4	26	1	0	2	10	0	0	0	3	0	0	0	5	0	0	0	0.0860215	0.0863202
	atp6	99	1	1	5	95	1	1	5	94	1	1	5	95	1	1	5	0.00787402	0.0207787
	atp8	36	1	0	4	35	1	0	4	34	1	0	4	35	1	0	4	0.0175983	0.0279503
	atp9	42	1	1	1	36	1	1	1	33	1	1	1	35	1	1	1	0.00222222	0.0251852
	cob	127	0	0	5	135	0	0	5	121	0	0	5	121	0	0	5	0.00441595	0.0210826
	cox1	82	0	0	1	109	1	0	3	112	1	0	2	110	1	0	3	0.0201167	0.0158432
	cox2	21	1	0	3	15	1	0	3	14	1	0	3	14	1	0	3	0.00464807	0.00951749
	cox3	113	1	1	1	105	1	1	1	102	1	1	1	101	1	1	1	0.00505051	0.0149411
	nad1	65	1	0	4	64	1	0	4	60	1	0	4	56	1	0	4	0.0035461	0.0194191
	nad2	107	0	1	2	114	0	1	2	98	0	1	2	98	0	1	2	0.00512295	0.0229964
	nad3	60	0	1	0	48	0	1	0	50	0	1	0	57	0	1	0	0.00840336	0.0312792
	nad4	159	1	1	4	170	1	1	4	148	1	1	4	156	1	1	4	0.00235215	0.0247536
	nad4L	31	1	1	0	30	1	1	0	27	1	1	0	27	1	1	0	0.010451	0.0258526
	nad5	179	0	0	5	185	0	0	6	149	0	0	6	166	0	0	6	0.0048674	0.0261833
	nad6	68	1	0	0	70	1	0	1	64	1	0	1	64	1	0	1	0.00478469	0.0196704
	nad7	113	0	1	10	117	0	1	10	107	0	1	10	115	0	1	10	0.00423012	0.0145234
	nad9	16	1	0	2	58	1	0	5	50	1	0	5	50	1	0	5	0.0468937	0.0277778
	rpl5	35	0	0	1	33	0	0	1	39	0	0	1	30	0	0	1	0.0169492	0.0502197
	rps2	-	0	0	0	33	0	0	1	31	0	0	1	28	0	0	1	0	0.0202899
	rps3	66	0	0	6	63	0	0	6	66	0	0	6	62	0	0	6	0.0122164	0.0372309
	rps4	56	0	0	5	52	0	0	5	51	0	0	5	55	0	0	5	0.0188172	0.0376344
	sdh3	31	0	1	2	27	0	1	1	30	0	1	1	23	0	1	1	0.0106622	0.0398429
	tatC	13	0	0	0	55	0	0	2	42	0	0	1	68	0	0	2	0.148296	0.127711
Chloroplast genome (cp)	atpA	1	0	0	0	1	0	0	0	2	0	0	0	-	-	-	-	0.0104987	0.011811
	atpB	1	0	0	0	4	0	0	0	5	0	0	0	-	-	-	-	0.00899685	0.00989654
	atpE	2	0	0	0	3	0	0	0	1	0	0	0	-	-	-	-	0.0207834	0.0255795
	atpF	2	0	0	0	2	0	0	0	2	0	0	0	-	-	-	-	0.0111732	0.0136561
	atpI	1	0	0	1	3	1	0	1	3	1	0	1	-	-	-	-	0.00973882	0.00973882
	ccsA	45	1	0	1	19	1	0	0	47	1	0	1	-	-	-	-	0.033052	0.0281294
	cemA	26	1	0	0	22	1	0	0	27	1	0	0	-	-	-	-	0.0258294	0.0293921
	chlB	2	0	0	0	1	0	0	0	2	0	0	0	-	-	-	-	0.0142672	0.0142672
	chlL	12	1	0	0	13	1	0	0	12	1	0	0	-	-	-	-	0.00608828	0.00684931
	chlN	1	0	0	0	5	0	0	0	3	0	0	0	-	-	-	-	0.0142146	0.021322
	clpP	4	1	0	0	8	0	0	0	6	1	0	0	-	-	-	-	0.0151025	0.021575
	matK	5	0	0	1	0	0	0	-	2	0	0	1	-	-	-	-	0.0254083	0.0274249
	ndhA	25	1	0	0	25	1	0	0	24	1	0	0	-	-	-	-	0.0126812	0.0193237
	ndhB	25	0	0	0	20	0	0	0	26	0	0	0	-	-	-	-	0.019073	0.023065
	ndhC	16	0	0	0	2	0	0	0	16	0	0	0	-	-	-	-	0.0348944	0.0165289
	ndhD	48	1	0	1	47	1	0	1	48	1	0	1	-	-	-	-	0.0128375	0.0150509
	ndhE	9	0	0	0	7	0	0	0	6	0	0	0	-	-	-	-	0.0132013	0.0220022
	ndhF	67	0	0	1	62	0	0	1	63	0	0	1	-	-	-	-	0.0174954	0.0202578
	ndhG	20	0	0	0	20	0	0	0	20	0	0	0	-	-	-	-	0.0204678	0.0181287
	ndhH	9	0	0	0	10	0	0	0	9	0	0	1	-	-	-	-	0.010771	0.0181406
	ndhI	1	0	0	0	2	0	0	0	2	0	0	0	-	-	-	-	0.0106952	0.0154486
	ndhJ	13	0	1	1	16	0	1	1	16	0	1	1	-	-	-	-	0.0195667	0.0167715
	ndhK	12	0	0	0	3	0	0	0	10	0	0	0	-	-	-	-	0.0274458	0.0256751
	petA	1	0	0	0	2	0	0	0	2	0	0	0	-	-	-	-	0.0159225	0.017307
	petB	10	1	1	0	11	1	1	0	11	1	1	0	-	-	-	-	0.00925926	0.0102881
	petD	11	1	1	0	12	1	1	0	13	1	1	0	-	-	-	-	0.0124224	0.0151829
	petG	10	1	0	1	9	1	0	1	9	1	0	1	-	-	-	-	0	0.00584795
	petL	6	0	0	0	5	0	0	0	4	0	0	0	-	-	-	-	0	0.0138889
	petN	5	1	0	0	6	1	0	0	6	1	0	0	-	-	-	-	0.0148148	0.00740741
	psaA	1	0	0	0	0	0	0	0	0	0	0	0	-	-	-	-	0.00652722	0.00682391
	psaB	1	0	0	0	1	1	0	0	4	1	0	0	-	-	-	-	0.0108844	0.00997732
	psaC	5	0	0	0	6	0	0	0	6	0	0	0	-	-	-	-	0.00542005	0.00271003
	psaI	5	1	0	0	4	1	0	0	4	1	0	0	-	-	-	-	0.0233918	0.0292398
	psaJ	5	0	1	0	9	0	1	0	7	0	1	0	-	-	-	-	0.0197531	0.0395062
	psaM	2	0	0	0	2	0	0	0	2	0	0	0	-	-	-	-	0.00653595	0.00653595
	psbB	28	0	0	0	9	0	0	0	11	0	0	0	-	-	-	-	0.0179	0.0139707
	psbD	0	0	0	0	2	0	0	0	1	0	0	0	-	-	-	-	0.00627746	0.0106717
	psbE	2	0	0	0	3	0	0	0	2	0	0	0	-	-	-	-	0.010582	0.0132275
	psbF	5	0	0	0	6	0	0	0	6	0	0	0	-	-	-	-	0	0.00555556
	psbH	7	1	0	0	7	1	0	0	8	1	0	0	-	-	-	-	0.00888889	0.0118519
	psbI	9	0	0	0	5	0	0	0	5	0	0	0	-	-	-	-	0.018018	0.03003
	psbJ	7	0	0	0	9	0	0	0	8	0	0	0	-	-	-	-	0.0162602	0.0108401
	psbK	9	0	0	0	7	0	0	0	9	0	0	0	-	-	-	-	0.0277778	0.0396825
	psbL	6	1	0	0	7	1	0	0	6	1	0	0	-	-	-	-	0.011396	0.017094
	psbM	5	0	0	0	4	0	0	0	4	0	0	0	-	-	-	-	0.0190476	0.0126984
	psbN	0	0	0	0	6	0	0	0	6	0	0	0	-	-	-	-	0.00505051	0.0252525
	psbT	5	1	0	0	3	1	0	0	4	1	0	0	-	-	-	-	0.0246914	0.0246914
	psbZ	5	0	0	0	4	0	0	0	6	0	0	0	-	-	-	-	0.010582	0.0176367
	rbcL	1	1	0	0	1	1	0	0	1	1	0	0	-	-	-	-	0.0184035	0.0184035
	rpl14	11	1	1	1	12	1	1	1	10	1	1	1	-	-	-	-	0.00903342	0.0180668
	rpl2	3	0	0	0	2	0	0	0	3	0	0	0	-	-	-	-	0.0175859	0.0183853
	rpl20	13	1	0	0	9	1	0	0	8	1	0	0	-	-	-	-	0.0191571	0.0229885
	rpl21	3	0	0	1	5	0	0	1	5	0	0	1	-	-	-	-	0.0205415	0.022409
	rpl32	2	0	0	0	2	0	0	0	2	0	0	0	-	-	-	-	0.0213675	0.017094
	rpl33	3	0	0	0	2	0	0	0	2	0	0	0	-	-	-	-	0.00673401	0.010101
	rpl36	2	1	0	0	1	0	0	0	2	1	0	0	-	-	-	-	0.0175439	0.0116959
	rpoA	9	0	0	1	4	0	0	1	6	0	0	1	-	-	-	-	0.0123457	0.0168941
	rpoB	48	0	0	1	58	0	0	1	44	0	0	1	-	-	-	-	0.0181216	0.0172932
	rpoC1	7	0	0	1	13	0	0	2	13	0	0	2	-	-	-	-	0.0122561	0.0119336
	rpoC2	33	0	0	3	43	0	0	3	45	0	0	3	-	-	-	-	0.0226409	0.0245018
	rps11	1	0	0	0	3	1	0	0	2	1	0	0	-	-	-	-	0.0116959	0.0116959
	rps12	1	0	0	0	3	0	0	0	2	0	0	0	-	-	-	-	0.00466201	0.027972
	rps15	5	0	0	0	1	0	0	0	3	0	0	0	-	-	-	-	0.0174782	0.0174782
	rps18	1	0	0	0	1	0	0	0	1	0	0	0	-	-	-	-	0.00292398	0.00292398
	rps3	3	0	0	0	3	0	0	0	3	0	0	1	-	-	-	-	0.0211161	0.0251383
	rps4	9	1	0	0	9	1	0	0	10	1	0	0	-	-	-	-	0.00766283	0.00875753
	rps7	3	0	0	0	4	0	0	0	4	0	0	0	-	-	-	-	0.00419287	0.0055905
	rps8	7	1	0	0	5	1	0	0	4	1	0	0	-	-	-	-	0.0215589	0.0199005
	ycf1	11	1	0	0	7	1	0	0	13	1	0	0	-	-	-	-	0.035693	0.0367384
	ycf2	18	0	0	1	4	0	0	1	15	0	0	1	-	-	-	-	0.0417593	0.0439822
	ycf3	4	0	0	0	3	0	0	0	3	0	0	0	-	-	-	-	0.0116959	0.0129955
	ycf4	18	1	1	0	20	1	1	0	16	1	1	0	-	-	-	-	0.0146893	0.020904
	ycf66	1	0	0	0	3	0	0	0	3	0	0	0	-	-	-	-	0.019174	0.0221239
