# Supplementary material for: Organellar-genome analyses from the lycophyte genus Isoetes L. show one of the highest frequencies of RNA editing in land plants
Source: Front Plant Sci. 2024 Mar 12;15:1298302. doi: 10.3389/fpls.2024.1298302 (PMC10977995; doi:10.3389/fpls.2024.1298302)
Supplement: Supplementary File 3 — Number of RNA-editing sites in the mitogenome of Isoetes. [file DataSheet_3.xls]

## Sheet: edited_sites
SUPPLEMENTARY FILE 3. Number of RNA-editing sites in the mitogenome of Isoetes.
Species	CDS	Position Within Alignment	Length	Intervals	Position Within Codon	Change	Codon Change	Protein Effect	Amino Acid Change	Coverage
I_cangae	atp1 CDS	2	1	1	2	C -> T	ACG -> ATG	Substitution	Thr -> Met	2406
I_cangae	atp1 CDS	16	2	1	1	CC -> TT	CCA -> TTA	Substitution	Pro -> Leu	2660 -> 2669
I_cangae	atp1 CDS	25	1	1	1	C -> T	CTA -> TTA	None		2946
I_cangae	atp1 CDS	29	1	1	2	C -> T	CCG -> CTG	Substitution	Pro -> Leu	3060
I_cangae	atp1 CDS	54	1	1	3	C -> T	CAC -> CAT	None		3837
I_cangae	atp1 CDS	57	1	1	3	C -> T	ACC -> ACT	None		3991
I_cangae	atp1 CDS	62	1	1	2	C -> T	TCG -> TTG	Substitution	Ser -> Leu	4018
I_cangae	atp1 CDS	82	1	1	1	T -> C	TGA -> CGA	Extension	Stop Codon -> Arg	4405
I_cangae	atp1 CDS	91	1	1	1	C -> T	CCA -> TCA	Substitution	Pro -> Ser	4500
I_cangae	atp1 CDS	125	1	1	2	C -> T	TCG -> TTG	Substitution	Ser -> Leu	4665
I_cangae	atp1 CDS	136	1	1	1	T -> C	TAA -> CAA	Extension	Stop Codon -> Gln	4560
I_cangae	atp1 CDS	148	2	1	1	CC -> TT	CCG -> TTG	Substitution	Pro -> Leu	4802 -> 4814
I_cangae	atp1 CDS	179	1	1	2	C -> T	ACG -> ATG	Substitution	Thr -> Met	4764
I_cangae	atp1 CDS	185	1	1	2	C -> T	TCG -> TTG	Substitution	Ser -> Leu	4733
I_cangae	atp1 CDS	190	2	1	1	CC -> TT	CCG -> TTG	Substitution	Pro -> Leu	4892 -> 4913
I_cangae	atp1 CDS	217	1	1	1	C -> T	CTA -> TTA	None		4653
I_cangae	atp1 CDS	239	1	1	2	C -> T	ACT -> ATT	Substitution	Thr -> Ile	4535
I_cangae	atp1 CDS	275	2	1	2	CC -> TT	ACC -> ATT	Substitution	Thr -> Ile	4371 -> 4391
I_cangae	atp1 CDS	279	1	1	3	C -> T	GTC -> GTT	None		4426
I_cangae	atp1 CDS	326	1	1	2	C -> T	TCA -> TTA	Substitution	Ser -> Leu	4908
I_cangae	atp1 CDS	355	1	1	1	C -> T	CGT -> TGT	Substitution	Arg -> Cys	5002
I_cangae	atp1 CDS	386	1	1	2	C -> T	GCG -> GTG	Substitution	Ala -> Val	5089
I_cangae	atp1 CDS	419	1	1	2	C -> T	GCG -> GTG	Substitution	Ala -> Val	5659
I_cangae	atp1 CDS	461	1	1	2	C -> T	CCG -> CTG	Substitution	Pro -> Leu	5028
I_cangae	atp1 CDS	470	1	1	2	C -> T	ACA -> ATA	Substitution	Thr -> Ile	5092
I_cangae	atp1 CDS	481	1	1	1	T -> C	TAA -> CAA	Extension	Stop Codon -> Gln	5264
I_cangae	atp1 CDS	484	1	1	1	T -> C	TGA -> CGA	Extension	Stop Codon -> Arg	5334
I_cangae	atp1 CDS	490	2	1	1	CC -> TT	CCA -> TTA	Substitution	Pro -> Leu	5187 -> 5208
I_cangae	atp1 CDS	540	1	1	3	C -> T	ACC -> ACT	None		4673
I_cangae	atp1 CDS	545	1	1	2	C -> T	CCG -> CTG	Substitution	Pro -> Leu	4631
I_cangae	atp1 CDS	550	1	1	1	T -> C	TGA -> CGA	Extension	Stop Codon -> Arg	4575
I_cangae	atp1 CDS	561	1	1	3	C -> T	ATC -> ATT	None		4279
I_cangae	atp1 CDS	564	1	1	3	C -> T	AAC -> AAT	None		4249
I_cangae	atp1 CDS	576	1	1	3	C -> T	ACC -> ACT	None		4294
I_cangae	atp1 CDS	593	1	1	2	C -> T	TCG -> TTG	Substitution	Ser -> Leu	4380
I_cangae	atp1 CDS	598	1	1	1	C -> T	CGT -> TGT	Substitution	Arg -> Cys	4384
I_cangae	atp1 CDS	604	1	1	1	C -> T	CAT -> TAT	Substitution	His -> Tyr	4281
I_cangae	atp1 CDS	608	1	1	2	C -> T	GCA -> GTA	Substitution	Ala -> Val	4093
I_cangae	atp1 CDS	619	1	1	1	T -> C	TGA -> CGA	Extension	Stop Codon -> Arg	3822
I_cangae	atp1 CDS	625	1	1	1	T -> C	TGC -> CGC	Substitution	Cys -> Arg	3820
I_cangae	atp1 CDS	628	2	1	1	CT -> TC	CTA -> TCA	Substitution	Leu -> Ser	3628 -> 3761
I_cangae	atp1 CDS	632	1	1	2	T -> C	ATC -> ACC	Substitution	Ile -> Thr	3649
I_cangae	atp1 CDS	638	1	1	2	T -> C	GTA -> GCA	Substitution	Val -> Ala	3741
I_cangae	atp1 CDS	640	1	1	1	T -> C	TAA -> CAA	Extension	Stop Codon -> Gln	3754
I_cangae	atp1 CDS	656	1	1	2	C -> T	CCT -> CTT	Substitution	Pro -> Leu	3910
I_cangae	atp1 CDS	658	2	1	1	CC -> TT	CCA -> TTA	Substitution	Pro -> Leu	3452 -> 3660
I_cangae	atp1 CDS	671	1	1	2	T -> C	GTT -> GCT	Substitution	Val -> Ala	3479
I_cangae	atp1 CDS	682	1	1	1	C -> T	CGC -> TGC	Substitution	Arg -> Cys	3533
I_cangae	atp1 CDS	687	1	1	3	C -> T	ATC -> ATT	None		3447
I_cangae	atp1 CDS	689	1	1	2	C -> T	ACA -> ATA	Substitution	Thr -> Ile	3335
I_cangae	atp1 CDS	706	1	1	1	C -> T	CCG -> TCG	Substitution	Pro -> Ser	2960
I_cangae	atp1 CDS	722	1	1	2	C -> T	CCG -> CTG	Substitution	Pro -> Leu	3180
I_cangae	atp1 CDS	724	1	1	1	T -> C	TAA -> CAA	Extension	Stop Codon -> Gln	3132
I_cangae	atp1 CDS	731	1	1	2	C -> T	CCG -> CTG	Substitution	Pro -> Leu	3057
I_cangae	atp1 CDS	739	1	1	1	C -> T	CAT -> TAT	Substitution	His -> Tyr	3205
I_cangae	atp1 CDS	742	1	1	1	C -> T	CCA -> TCA	Substitution	Pro -> Ser	3246
I_cangae	atp1 CDS	748	1	1	1	C -> T	CGT -> TGT	Substitution	Arg -> Cys	3341
I_cangae	atp1 CDS	755	1	1	2	C -> T	ACG -> ATG	Substitution	Thr -> Met	3453
I_cangae	atp1 CDS	766	2	1	1	CC -> TT	CCT -> TTT	Substitution	Pro -> Phe	3306 -> 3316
I_cangae	atp1 CDS	791	1	1	2	C -> T	TCA -> TTA	Substitution	Ser -> Leu	3058
I_cangae	atp1 CDS	795	1	1	3	C -> T	ATC -> ATT	None		3146
I_cangae	atp1 CDS	799	1	1	1	C -> T	CAT -> TAT	Substitution	His -> Tyr	3269
I_cangae	atp1 CDS	809	1	1	2	C -> T	CCG -> CTG	Substitution	Pro -> Leu	3175
I_cangae	atp1 CDS	817	1	1	1	T -> C	TAA -> CAA	Extension	Stop Codon -> Gln	3268
I_cangae	atp1 CDS	820	1	1	1	C -> T	CCA -> TCA	Substitution	Pro -> Ser	3241
I_cangae	atp1 CDS	829	1	1	1	C -> T	CAT -> TAT	Substitution	His -> Tyr	3383
I_cangae	atp1 CDS	832	1	1	1	T -> C	TGC -> CGC	Substitution	Cys -> Arg	3410
I_cangae	atp1 CDS	835	1	1	1	T -> C	TAA -> CAA	Extension	Stop Codon -> Gln	3445
I_cangae	atp1 CDS	839	1	1	2	C -> T	ACG -> ATG	Substitution	Thr -> Met	3492
I_cangae	atp1 CDS	841	1	1	1	C -> T	CCA -> TCA	Substitution	Pro -> Ser	3495
I_cangae	atp1 CDS	845	1	1	2	C -> T	TCA -> TTA	Substitution	Ser -> Leu	3522
I_cangae	atp1 CDS	851	1	1	2	C -> T	TCA -> TTA	Substitution	Ser -> Leu	3370
I_cangae	atp1 CDS	878	1	1	2	C -> T	TCC -> TTC	Substitution	Ser -> Phe	3684
I_cangae	atp1 CDS	892	3	1	1	CCC -> TTT	CCC -> TTT	Substitution	Pro -> Phe	4107 -> 4145
I_cangae	atp1 CDS	895	1	1	1	C -> T	CAT -> TAT	Substitution	His -> Tyr	4151
I_cangae	atp1 CDS	899	1	1	2	C -> T	TCA -> TTA	Substitution	Ser -> Leu	4196
I_cangae	atp1 CDS	904	1	1	1	C -> T	CCT -> TCT	Substitution	Pro -> Ser	4386
I_cangae	atp1 CDS	911	1	1	2	C -> T	TCA -> TTA	Substitution	Ser -> Leu	4319
I_cangae	atp1 CDS	914	1	1	2	C -> T	TCA -> TTA	Substitution	Ser -> Leu	4204
I_cangae	atp1 CDS	924	1	1	3	C -> T	GCC -> GCT	None		4337
I_cangae	atp1 CDS	959	1	1	2	C -> T	TCG -> TTG	Substitution	Ser -> Leu	5986
I_cangae	atp1 CDS	968	1	1	2	C -> T	TCA -> TTA	Substitution	Ser -> Leu	6220
I_cangae	atp1 CDS	974	1	1	2	C -> T	GCG -> GTG	Substitution	Ala -> Val	6181
I_cangae	atp1 CDS	1000	1	1	1	C -> T	CCT -> TCT	Substitution	Pro -> Ser	6365
I_cangae	atp1 CDS	1006	1	1	1	C -> T	CAT -> TAT	Substitution	His -> Tyr	5949
I_cangae	atp1 CDS	1027	1	1	1	C -> T	CCT -> TCT	Substitution	Pro -> Ser	5689
I_cangae	atp1 CDS	1031	1	1	2	C -> T	ACT -> ATT	Substitution	Thr -> Ile	5746
I_cangae	atp1 CDS	1034	1	1	2	T -> C	ATA -> ACA	Substitution	Ile -> Thr	5749
I_cangae	atp1 CDS	1042	1	1	1	T -> C	TAA -> CAA	Extension	Stop Codon -> Gln	5947
I_cangae	atp1 CDS	1047	1	1	3	C -> T	ATC -> ATT	None		6007
I_cangae	atp1 CDS	1048	2	1	1	CC -> TT	CCT -> TTT	Substitution	Pro -> Phe	6027 -> 6038
I_cangae	atp1 CDS	1052	1	1	2	C -> T	TCG -> TTG	Substitution	Ser -> Leu	6028
I_cangae	atp1 CDS	1066	1	1	1	C -> T	CTT -> TTT	Substitution	Leu -> Phe	5672
I_cangae	atp1 CDS	1069	1	1	1	C -> T	CAT -> TAT	Substitution	His -> Tyr	5441
I_cangae	atp1 CDS	1081	1	1	1	T -> C	TGA -> CGA	Extension	Stop Codon -> Arg	5422
I_cangae	atp1 CDS	1084	1	1	1	T -> C	TCT -> CCT	Substitution	Ser -> Pro	5576
I_cangae	atp1 CDS	1088	1	1	2	T -> C	GTT -> GCT	Substitution	Val -> Ala	5685
I_cangae	atp1 CDS	1103	1	1	2	C -> T	TCA -> TTA	Substitution	Ser -> Leu	5042
I_cangae	atp1 CDS	1105	1	1	1	C -> T	CCA -> TCA	Substitution	Pro -> Ser	5042
I_cangae	atp1 CDS	1111	1	1	1	C -> T	CCT -> TCT	Substitution	Pro -> Ser	5323
I_cangae	atp1 CDS	1156	1	1	1	C -> T	CGT -> TGT	Substitution	Arg -> Cys	6489
I_cangae	atp1 CDS	1166	1	1	2	C -> T	TCG -> TTG	Substitution	Ser -> Leu	6747
I_cangae	atp1 CDS	1172	1	1	2	C -> T	CCA -> CTA	Substitution	Pro -> Leu	6499
I_cangae	atp1 CDS	1178	1	1	2	C -> T	TCG -> TTG	Substitution	Ser -> Leu	6603
I_cangae	atp1 CDS	1200	1	1	3	C -> T	GCC -> GCT	None		7377
I_cangae	atp1 CDS	1205	1	1	2	C -> T	TCT -> TTT	Substitution	Ser -> Phe	7428
I_cangae	atp1 CDS	1209	1	1	3	C -> T	GCC -> GCT	None		7297
I_cangae	atp1 CDS	1214	2	1	2	CC -> TT	TCC -> TTT	Substitution	Ser -> Phe	7207 -> 7271
I_cangae	atp1 CDS	1226	1	1	2	C -> T	CCT -> CTT	Substitution	Pro -> Leu	6876
I_cangae	atp1 CDS	1247	1	1	2	C -> T	TCA -> TTA	Substitution	Ser -> Leu	7370
I_cangae	atp1 CDS	1250	1	1	2	C -> T	TCG -> TTG	Substitution	Ser -> Leu	6479
I_cangae	atp1 CDS	1255	1	1	1	T -> C	TGT -> CGT	Substitution	Cys -> Arg	6637
I_cangae	atp1 CDS	1268	1	1	2	C -> T	CCA -> CTA	Substitution	Pro -> Leu	6822
I_cangae	atp1 CDS	1277	1	1	2	C -> T	GCT -> GTT	Substitution	Ala -> Val	7792
I_cangae	atp1 CDS	1285	1	1	1	T -> C	TAA -> CAA	Extension	Stop Codon -> Gln	8341
I_cangae	atp1 CDS	1291	1	1	1	T -> C	TAA -> CAA	Extension	Stop Codon -> Gln	8393
I_cangae	atp1 CDS	1304	1	1	2	C -> T	CCT -> CTT	Substitution	Pro -> Leu	8425
I_cangae	atp1 CDS	1322	1	1	2	C -> T	ACC -> ATC	Substitution	Thr -> Ile	8770
I_cangae	atp1 CDS	1331	1	1	2	C -> T	ACT -> ATT	Substitution	Thr -> Ile	9396
I_cangae	atp1 CDS	1344	1	1	3	C -> T	GTC -> GTT	None		9792
I_cangae	atp1 CDS	1355	1	1	2	C -> T	TCA -> TTA	Substitution	Ser -> Leu	10153
I_cangae	atp1 CDS	1387	1	1	1	C -> T	CAT -> TAT	Substitution	His -> Tyr	13025
I_cangae	atp1 CDS	1393	1	1	1	T -> C	TAA -> CAA	Extension	Stop Codon -> Gln	13324
I_cangae	atp1 CDS	1400	1	1	2	C -> T	CCA -> CTA	Substitution	Pro -> Leu	13992
I_cangae	atp1 CDS	1403	1	1	2	C -> T	TCG -> TTG	Substitution	Ser -> Leu	14216
I_cangae	atp1 CDS	1429	1	1	1	C -> T	CCT -> TCT	Substitution	Pro -> Ser	14817
I_cangae	atp1 CDS	1436	2	1	2	CC -> TT	ACC -> ATT	Substitution	Thr -> Ile	14561 -> 14599
I_cangae	atp1 CDS	1478	1	1	2	C -> T	CCG -> CTG	Substitution	Pro -> Leu	10872
I_cangae	atp1 CDS	1487	1	1	2	C -> T	TCT -> TTT	Substitution	Ser -> Phe	10533
I_cangae	atp1 CDS	1489	2	2	1	CAC -> TAT	CAC -> TAT	Substitution	His -> Tyr	10172 -> 10413
I_cangae	atp1 CDS	1499	2	1	2	CC -> TT	TCC -> TTT	Substitution	Ser -> Phe	8591 -> 8761
I_cangae	atp1 CDS	1514	1	1	2	C -> T	CCT -> CTT	Substitution	Pro -> Leu	7170
I_cangae	atp4 CDS	1547	1	1	2	C -> T	ACG -> ATG	Substitution	Thr -> Met	589
I_cangae	atp4 CDS	1569	1	1	3	C -> T	TTC -> TTT	None		805
I_cangae	atp4 CDS	1590	1	1	3	C -> T	ATC -> ATT	None		903
I_cangae	atp4 CDS	1606	1	1	1	C -> T	CAT -> TAT	Substitution	His -> Tyr	973
I_cangae	atp4 CDS	1622	1	1	2	C -> T	CCT -> CTT	Substitution	Pro -> Leu	1037
I_cangae	atp4 CDS	1654	2	2	1	CTC -> TTT	CTC -> TTT	Substitution	Leu -> Phe	1337 -> 1347
I_cangae	atp4 CDS	1670	1	1	2	C -> T	TCG -> TTG	Substitution	Ser -> Leu	1445
I_cangae	atp4 CDS	1683	1	1	3	C -> T	TTC -> TTT	None		1424
I_cangae	atp4 CDS	1685	1	1	2	C -> T	ACA -> ATA	Substitution	Thr -> Ile	1422
I_cangae	atp4 CDS	1688	1	1	2	C -> T	ACG -> ATG	Substitution	Thr -> Met	1427
I_cangae	atp4 CDS	1692	1	1	3	C -> T	ACC -> ACT	None		1427
I_cangae	atp4 CDS	1718	1	1	2	C -> T	CCT -> CTT	Substitution	Pro -> Leu	1417
I_cangae	atp4 CDS	1749	1	1	3	C -> T	ACC -> ACT	None		1515
I_cangae	atp4 CDS	1780	1	1	1	T -> C	TGA -> CGA	Extension	Stop Codon -> Arg	1459
I_cangae	atp4 CDS	1786	1	1	1	C -> T	CGT -> TGT	Substitution	Arg -> Cys	1418
I_cangae	atp4 CDS	1836	1	1	3	C -> T	CTC -> CTT	None		1874
I_cangae	atp4 CDS	1840	2	1	1	CC -> TT	CCG -> TTG	Substitution	Pro -> Leu	1897 -> 1899
I_cangae	atp4 CDS	1882	1	1	1	T -> C	TAA -> CAA	Extension	Stop Codon -> Gln	1788
I_cangae	atp4 CDS	1910	2	1	2	CC -> TT	CCC -> CTT	Substitution	Pro -> Leu	1574 -> 1577
I_cangae	atp4 CDS	1925	1	1	2	C -> T	CCG -> CTG	Substitution	Pro -> Leu	1569
I_cangae	atp4 CDS	2016	1	1	3	C -> T	TCC -> TCT	None		1863
I_cangae	atp4 CDS	2048	1	1	2	C -> T	TCG -> TTG	Substitution	Ser -> Leu	1668
I_cangae	atp4 CDS	2072	1	1	2	C -> T	TCG -> TTG	Substitution	Ser -> Leu	1381
I_cangae	atp6 CDS	2144	1	1	2	C -> T	ACG -> ATG	Substitution	Thr -> Met	3464
I_cangae	atp6 CDS	2159	1	1	2	C -> T	CCA -> CTA	Substitution	Pro -> Leu	4229
I_cangae	atp6 CDS	2172	1	1	3	C -> T	GCC -> GCT	None		4978
I_cangae	atp6 CDS	2174	1	1	2	C -> T	ACT -> ATT	Substitution	Thr -> Ile	5182
I_cangae	atp6 CDS	2183	1	1	2	C -> T	TCG -> TTG	Substitution	Ser -> Leu	5457
I_cangae	atp6 CDS	2214	1	1	3	T -> C	TTT -> TTC	None		5969
I_cangae	atp6 CDS	2216	1	1	2	T -> C	TTG -> TCG	Substitution	Leu -> Ser	6022
I_cangae	atp6 CDS	2219	1	1	2	C -> T	TCT -> TTT	Substitution	Ser -> Phe	6058
I_cangae	atp6 CDS	2223	1	1	3	C -> T	ACC -> ACT	None		6136
I_cangae	atp6 CDS	2230	1	1	1	C -> T	CCT -> TCT	Substitution	Pro -> Ser	6270
I_cangae	atp6 CDS	2234	1	1	2	C -> T	TCG -> TTG	Substitution	Ser -> Leu	6029
I_cangae	atp6 CDS	2246	1	1	2	C -> T	CCA -> CTA	Substitution	Pro -> Leu	5863
I_cangae	atp6 CDS	2253	1	1	3	C -> T	ATC -> ATT	None		6004
I_cangae	atp6 CDS	2283	1	1	3	C -> T	GTC -> GTT	None		5935
I_cangae	atp6 CDS	2287	1	1	1	T -> C	TGA -> CGA	Extension	Stop Codon -> Arg	5504
I_cangae	atp6 CDS	2309	1	1	2	T -> C	CTA -> CCA	Substitution	Leu -> Pro	4937
I_cangae	atp6 CDS	2317	1	1	1	C -> T	CGG -> TGG	Substitution	Arg -> Trp	5116
I_cangae	atp6 CDS	2320	1	1	1	T -> C	TAA -> CAA	Extension	Stop Codon -> Gln	4900
I_cangae	atp6 CDS	2323	2	2	1	CCC -> TCT	CCC -> TCT	Substitution	Pro -> Ser	4834 -> 4845
I_cangae	atp6 CDS	2341	1	1	1	C -> T	CAC -> TAC	Substitution	His -> Tyr	4817
I_cangae	atp6 CDS	2347	2	1	1	CC -> TT	CCT -> TTT	Substitution	Pro -> Phe	4744 -> 4799
I_cangae	atp6 CDS	2363	1	1	2	C -> T	TCG -> TTG	Substitution	Ser -> Leu	4566
I_cangae	atp6 CDS	2374	1	1	1	T -> C	TAA -> CAA	Extension	Stop Codon -> Gln	5115
I_cangae	atp6 CDS	2378	1	1	2	C -> T	ACA -> ATA	Substitution	Thr -> Ile	4940
I_cangae	atp6 CDS	2392	2	1	1	CC -> TT	CCG -> TTG	Substitution	Pro -> Leu	4852 -> 4853
I_cangae	atp6 CDS	2409	1	1	3	C -> T	TTC -> TTT	None		4503
I_cangae	atp6 CDS	2411	1	1	2	C -> T	TCT -> TTT	Substitution	Ser -> Phe	4546
I_cangae	atp6 CDS	2422	1	1	1	C -> T	CTT -> TTT	Substitution	Leu -> Phe	4389
I_cangae	atp6 CDS	2431	3	1	1	CCC -> TTT	CCC -> TTT	Substitution	Pro -> Phe	4525 -> 4546
I_cangae	atp6 CDS	2438	2	1	2	CC -> TT	TCC -> TTT	Substitution	Ser -> Phe	4673 -> 4679
I_cangae	atp6 CDS	2440	1	1	1	C -> T	CTA -> TTA	None		4645
I_cangae	atp6 CDS	2444	1	1	2	C -> T	TCA -> TTA	Substitution	Ser -> Leu	4724
I_cangae	atp6 CDS	2449	1	1	1	C -> T	CGT -> TGT	Substitution	Arg -> Cys	4629
I_cangae	atp6 CDS	2498	1	1	2	C -> T	TCT -> TTT	Substitution	Ser -> Phe	5253
I_cangae	atp6 CDS	2528	1	1	2	C -> T	CCT -> CTT	Substitution	Pro -> Leu	4619
I_cangae	atp6 CDS	2530	2	1	1	CC -> TT	CCT -> TTT	Substitution	Pro -> Phe	4750 -> 4768
I_cangae	atp6 CDS	2550	1	1	3	C -> T	ATC -> ATT	None		4558
I_cangae	atp6 CDS	2555	1	1	2	C -> T	TCT -> TTT	Substitution	Ser -> Phe	4705
I_cangae	atp6 CDS	2557	1	1	1	T -> C	TGA -> CGA	Extension	Stop Codon -> Arg	4717
I_cangae	atp6 CDS	2580	1	1	3	C -> T	TTC -> TTT	None		5016
I_cangae	atp6 CDS	2585	1	1	2	C -> T	TCC -> TTC	Substitution	Ser -> Phe	5115
I_cangae	atp6 CDS	2588	1	1	2	C -> T	CCA -> CTA	Substitution	Pro -> Leu	5190
I_cangae	atp6 CDS	2590	2	1	1	CC -> TT	CCA -> TTA	Substitution	Pro -> Leu	5135 -> 5171
I_cangae	atp6 CDS	2636	1	1	2	C -> T	CCT -> CTT	Substitution	Pro -> Leu	6119
I_cangae	atp6 CDS	2642	1	1	2	C -> T	CCA -> CTA	Substitution	Pro -> Leu	6364
I_cangae	atp6 CDS	2647	1	1	1	C -> T	CCC -> TCC	Substitution	Pro -> Ser	6535
I_cangae	atp6 CDS	2650	1	1	1	C -> T	CAT -> TAT	Substitution	His -> Tyr	6618
I_cangae	atp6 CDS	2653	1	1	1	C -> T	CGT -> TGT	Substitution	Arg -> Cys	6716
I_cangae	atp6 CDS	2659	1	1	1	T -> C	TGC -> CGC	Substitution	Cys -> Arg	6853
I_cangae	atp6 CDS	2666	1	1	2	C -> T	TCA -> TTA	Substitution	Ser -> Leu	6660
I_cangae	atp6 CDS	2671	2	1	1	CC -> TT	CCA -> TTA	Substitution	Pro -> Leu	6847 -> 6899
I_cangae	atp6 CDS	2680	1	1	1	T -> C	TGT -> CGT	Substitution	Cys -> Arg	7201
I_cangae	atp6 CDS	2684	1	1	2	C -> T	TCA -> TTA	Substitution	Ser -> Leu	7734
I_cangae	atp6 CDS	2687	1	1	2	C -> T	TCC -> TTC	Substitution	Ser -> Phe	7861
I_cangae	atp6 CDS	2691	1	1	3	C -> T	GCC -> GCT	None		8461
I_cangae	atp6 CDS	2707	1	1	1	T -> C	TAT -> CAT	Substitution	Tyr -> His	8192
I_cangae	atp6 CDS	2714	1	1	2	C -> T	TCA -> TTA	Substitution	Ser -> Leu	8127
I_cangae	atp6 CDS	2725	2	1	1	CC -> TT	CCA -> TTA	Substitution	Pro -> Leu	8023 -> 8028
I_cangae	atp6 CDS	2734	2	1	1	CC -> TT	CCT -> TTT	Substitution	Pro -> Phe	7688 -> 7841
I_cangae	atp6 CDS	2745	1	1	3	C -> T	ACC -> ACT	None		7837
I_cangae	atp6 CDS	2747	1	1	2	C -> T	ACG -> ATG	Substitution	Thr -> Met	7760
I_cangae	atp6 CDS	2750	1	1	2	C -> T	TCA -> TTA	Substitution	Ser -> Leu	7413
I_cangae	atp6 CDS	2752	1	1	1	C -> T	CCT -> TCT	Substitution	Pro -> Ser	7092
I_cangae	atp6 CDS	2774	1	1	2	C -> T	TCG -> TTG	Substitution	Ser -> Leu	7088
I_cangae	atp6 CDS	2777	1	1	2	C -> T	GCG -> GTG	Substitution	Ala -> Val	7216
I_cangae	atp6 CDS	2782	2	1	1	CC -> TT	CCA -> TTA	Substitution	Pro -> Leu	7632 -> 7642
I_cangae	atp6 CDS	2792	2	1	2	CC -> TT	TCC -> TTT	Substitution	Ser -> Phe	7536 -> 7593
I_cangae	atp6 CDS	2795	1	1	2	C -> T	CCG -> CTG	Substitution	Pro -> Leu	7821
I_cangae	atp6 CDS	2801	1	1	2	C -> T	GCA -> GTA	Substitution	Ala -> Val	7702
I_cangae	atp6 CDS	2804	2	1	2	CC -> TT	TCC -> TTT	Substitution	Ser -> Phe	7988 -> 8047
I_cangae	atp6 CDS	2810	1	1	2	C -> T	TCA -> TTA	Substitution	Ser -> Leu	8382
I_cangae	atp6 CDS	2819	1	1	2	C -> T	TCA -> TTA	Substitution	Ser -> Leu	7869
I_cangae	atp6 CDS	2825	1	1	2	C -> T	TCA -> TTA	Substitution	Ser -> Leu	7671
I_cangae	atp6 CDS	2831	1	1	2	C -> T	GCA -> GTA	Substitution	Ala -> Val	7590
I_cangae	atp6 CDS	2834	1	1	2	T -> C	GTT -> GCT	Substitution	Val -> Ala	7581
I_cangae	atp6 CDS	2840	1	1	2	C -> T	TCA -> TTA	Substitution	Ser -> Leu	7370
I_cangae	atp6 CDS	2842	1	1	1	T -> C	TAA -> CAA	Extension	Stop Codon -> Gln	7304
I_cangae	atp6 CDS	2848	1	1	1	C -> T	CAT -> TAT	Substitution	His -> Tyr	7161
I_cangae	atp6 CDS	2852	1	1	2	C -> T	GCT -> GTT	Substitution	Ala -> Val	7123
I_cangae	atp6 CDS	2854	1	1	1	C -> T	CTT -> TTT	Substitution	Leu -> Phe	7065
I_cangae	atp6 CDS	2858	1	1	2	T -> C	ATT -> ACT	Substitution	Ile -> Thr	6854
I_cangae	atp6 CDS	2861	1	1	2	C -> T	ACT -> ATT	Substitution	Thr -> Ile	6824
I_cangae	atp6 CDS	2864	1	1	2	C -> T	TCA -> TTA	Substitution	Ser -> Leu	6762
I_cangae	atp6 CDS	2869	1	1	1	C -> T	CGT -> TGT	Substitution	Arg -> Cys	6645
I_cangae	atp6 CDS	2902	1	1	1	C -> T	CGA -> TGA	Truncation	Arg -> Stop Codon	4961
I_cangae	atp8 CDS	2906	1	1	2	C -> T	ACG -> ATG	Substitution	Thr -> Met	1055
I_cangae	atp8 CDS	2914	2	1	1	CC -> TT	CCG -> TTG	Substitution	Pro -> Leu	1137 -> 1141
I_cangae	atp8 CDS	2934	1	1	3	C -> T	TTC -> TTT	None		1324
I_cangae	atp8 CDS	2947	1	1	1	C -> T	CGG -> TGG	Substitution	Arg -> Trp	1498
I_cangae	atp8 CDS	2951	1	1	2	C -> T	TCA -> TTA	Substitution	Ser -> Leu	1515
I_cangae	atp8 CDS	2953	1	1	1	C -> T	CGT -> TGT	Substitution	Arg -> Cys	1509
I_cangae	atp8 CDS	2960	1	1	2	C -> T	CCT -> CTT	Substitution	Pro -> Leu	1549
I_cangae	atp8 CDS	2962	1	1	1	C -> T	CAT -> TAT	Substitution	His -> Tyr	1549
I_cangae	atp8 CDS	2971	3	1	1	CCC -> TTT	CCC -> TTT	Substitution	Pro -> Phe	1681 -> 1692
I_cangae	atp8 CDS	2974	1	1	1	C -> T	CAT -> TAT	Substitution	His -> Tyr	1680
I_cangae	atp8 CDS	2981	1	1	2	C -> T	TCA -> TTA	Substitution	Ser -> Leu	1706
I_cangae	atp8 CDS	2999	1	1	2	C -> T	TCA -> TTA	Substitution	Ser -> Leu	1801
I_cangae	atp8 CDS	3008	1	1	2	C -> T	ACA -> ATA	Substitution	Thr -> Ile	1858
I_cangae	atp8 CDS	3020	1	1	2	C -> T	CCC -> CTC	Substitution	Pro -> Leu	1970
I_cangae	atp8 CDS	3025	2	1	1	CC -> TT	CCA -> TTA	Substitution	Pro -> Leu	2137 -> 2141
I_cangae	atp8 CDS	3073	1	1	1	T -> C	TAA -> CAA	Extension	Stop Codon -> Gln	2543
I_cangae	atp8 CDS	3081	1	1	3	C -> T	ATC -> ATT	None		2646
I_cangae	atp8 CDS	3107	1	1	2	C -> T	TCA -> TTA	Substitution	Ser -> Leu	2711
I_cangae	atp8 CDS	3151	2	2	1	CCC -> TCT	CCC -> TCT	Substitution	Pro -> Ser	2979 -> 3056
I_cangae	atp8 CDS	3205	1	1	1	T -> C	TAA -> CAA	Extension	Stop Codon -> Gln	2613
I_cangae	atp8 CDS	3211	1	1	1	T -> C	TGA -> CGA	Extension	Stop Codon -> Arg	2557
I_cangae	atp8 CDS	3239	1	1	2	C -> T	TCG -> TTG	Substitution	Ser -> Leu	2530
I_cangae	atp8 CDS	3252	1	1	3	C -> T	AGC -> AGT	None		2284
I_cangae	atp8 CDS	3267	1	1	3	C -> T	ATC -> ATT	None		2180
I_cangae	atp8 CDS	3278	1	1	2	C -> T	CCT -> CTT	Substitution	Pro -> Leu	2091
I_cangae	atp8 CDS	3280	2	1	1	CC -> TT	CCA -> TTA	Substitution	Pro -> Leu	2069 -> 2089
I_cangae	atp8 CDS	3288	1	1	3	C -> T	ACC -> ACT	None		1842
I_cangae	atp8 CDS	3337	1	1	1	C -> T	CAT -> TAT	Substitution	His -> Tyr	1573
I_cangae	atp8 CDS	3352	1	1	1	T -> C	TGA -> CGA	Extension	Stop Codon -> Arg	1454
I_cangae	atp8 CDS	3399	1	1	3	C -> T	AAC -> AAT	None		1109
I_cangae	atp9 CDS	3407	1	1	2	C -> T	ACG -> ATG	Substitution	Thr -> Met	1361
I_cangae	atp9 CDS	3409	1	1	1	C -> T	CTA -> TTA	None		1406
I_cangae	atp9 CDS	3428	1	1	2	C -> T	ACT -> ATT	Substitution	Thr -> Ile	1638
I_cangae	atp9 CDS	3455	1	1	2	C -> T	TCG -> TTG	Substitution	Ser -> Leu	2014
I_cangae	atp9 CDS	3485	1	1	2	C -> T	GCT -> GTT	Substitution	Ala -> Val	3063
I_cangae	atp9 CDS	3487	2	1	1	CC -> TT	CCC -> TTC	Substitution	Pro -> Phe	3281 -> 3340
I_cangae	atp9 CDS	3493	1	1	1	C -> T	CCT -> TCT	Substitution	Pro -> Ser	3657
I_cangae	atp9 CDS	3497	1	1	2	C -> T	TCG -> TTG	Substitution	Ser -> Leu	3777
I_cangae	atp9 CDS	3502	1	1	1	C -> T	CAT -> TAT	Substitution	His -> Tyr	4116
I_cangae	atp9 CDS	3514	1	1	1	T -> C	TGA -> CGA	Extension	Stop Codon -> Arg	5027
I_cangae	atp9 CDS	3521	1	1	2	C -> T	CCA -> CTA	Substitution	Pro -> Leu	5385
I_cangae	atp9 CDS	3523	1	1	1	C -> T	CCA -> TCA	Substitution	Pro -> Ser	5538
I_cangae	atp9 CDS	3539	1	1	2	C -> T	TCA -> TTA	Substitution	Ser -> Leu	6115
I_cangae	atp9 CDS	3542	1	1	2	C -> T	TCT -> TTT	Substitution	Ser -> Phe	6261
I_cangae	atp9 CDS	3551	1	1	2	T -> C	GTT -> GCT	Substitution	Val -> Ala	6902
I_cangae	atp9 CDS	3557	1	1	2	C -> T	CCA -> CTA	Substitution	Pro -> Leu	7182
I_cangae	atp9 CDS	3562	2	1	1	CC -> TT	CCT -> TTT	Substitution	Pro -> Phe	7419 -> 7457
I_cangae	atp9 CDS	3566	1	1	2	T -> C	GTT -> GCT	Substitution	Val -> Ala	7556
I_cangae	atp9 CDS	3569	1	1	2	C -> T	TCA -> TTA	Substitution	Ser -> Leu	7515
I_cangae	atp9 CDS	3572	2	1	2	TC -> CT	ATC -> ACT	Substitution	Ile -> Thr	7524 -> 7576
I_cangae	atp9 CDS	3581	2	1	2	CC -> TT	ACC -> ATT	Substitution	Thr -> Ile	8118 -> 8136
I_cangae	atp9 CDS	3584	1	1	2	T -> C	GTT -> GCT	Substitution	Val -> Ala	8106
I_cangae	atp9 CDS	3587	1	1	2	C -> T	TCG -> TTG	Substitution	Ser -> Leu	7960
I_cangae	atp9 CDS	3589	1	1	1	C -> T	CTT -> TTT	Substitution	Leu -> Phe	7944
I_cangae	atp9 CDS	3594	1	1	3	C -> T	GCC -> GCT	None		8705
I_cangae	atp9 CDS	3595	2	1	1	CC -> TT	CCA -> TTA	Substitution	Pro -> Leu	8655 -> 8722
I_cangae	atp9 CDS	3599	1	1	2	C -> T	ACG -> ATG	Substitution	Thr -> Met	8539
I_cangae	atp9 CDS	3608	1	1	2	C -> T	TCT -> TTT	Substitution	Ser -> Phe	8253
I_cangae	atp9 CDS	3610	2	1	1	CC -> TT	CCA -> TTA	Substitution	Pro -> Leu	8015 -> 8083
I_cangae	atp9 CDS	3615	1	1	3	C -> T	ATC -> ATT	None		7888
I_cangae	atp9 CDS	3617	1	1	2	C -> T	CCA -> CTA	Substitution	Pro -> Leu	7811
I_cangae	atp9 CDS	3620	2	1	2	CC -> TT	TCC -> TTT	Substitution	Ser -> Phe	7530 -> 7629
I_cangae	atp9 CDS	3626	2	1	2	CC -> TT	TCC -> TTT	Substitution	Ser -> Phe	6911 -> 7081
I_cangae	atp9 CDS	3628	1	1	1	C -> T	CAA -> TAA	Truncation	Gln -> Stop Codon	6813
I_cangae	cob CDS	3636	1	1	3	C -> T	GCC -> GCT	None		11783
I_cangae	cob CDS	3644	1	1	2	C -> T	CCA -> CTA	Substitution	Pro -> Leu	12326
I_cangae	cob CDS	3654	1	1	3	C -> T	CTC -> CTT	None		12823
I_cangae	cob CDS	3658	1	1	1	T -> C	TAA -> CAA	Extension	Stop Codon -> Gln	13174
I_cangae	cob CDS	3670	2	1	1	CC -> TT	CCT -> TTT	Substitution	Pro -> Phe	13816 -> 13906
I_cangae	cob CDS	3697	1	1	1	C -> T	CAT -> TAT	Substitution	His -> Tyr	12872
I_cangae	cob CDS	3707	1	1	2	T -> C	CTG -> CCG	Substitution	Leu -> Pro	12918
I_cangae	cob CDS	3716	1	1	2	C -> T	TCA -> TTA	Substitution	Ser -> Leu	11945
I_cangae	cob CDS	3724	1	1	1	C -> T	CGG -> TGG	Substitution	Arg -> Trp	11311
I_cangae	cob CDS	3727	1	1	1	C -> T	CGG -> TGG	Substitution	Arg -> Trp	11219
I_cangae	cob CDS	3733	1	1	1	C -> T	CTT -> TTT	Substitution	Leu -> Phe	11040
I_cangae	cob CDS	3739	2	1	1	CT -> TC	CTG -> TCG	Substitution	Leu -> Ser	9460 -> 9516
I_cangae	cob CDS	3746	1	1	2	T -> C	GTT -> GCT	Substitution	Val -> Ala	9061
I_cangae	cob CDS	3752	1	1	2	C -> T	CCT -> CTT	Substitution	Pro -> Leu	9593
I_cangae	cob CDS	3758	1	1	2	C -> T	TCA -> TTA	Substitution	Ser -> Leu	9614
I_cangae	cob CDS	3762	1	1	3	C -> T	GTC -> GTT	None		9609
I_cangae	cob CDS	3766	1	1	1	T -> C	TAG -> CAG	Extension	Stop Codon -> Gln	9381
I_cangae	cob CDS	3776	1	1	2	T -> C	ATA -> ACA	Substitution	Ile -> Thr	8778
I_cangae	cob CDS	3799	1	1	1	C -> T	CAT -> TAT	Substitution	His -> Tyr	8788
I_cangae	cob CDS	3818	1	1	2	C -> T	CCA -> CTA	Substitution	Pro -> Leu	11131
I_cangae	cob CDS	3877	1	1	1	C -> T	CAT -> TAT	Substitution	His -> Tyr	16496
I_cangae	cob CDS	3897	1	1	3	C -> T	GCC -> GCT	None		16069
I_cangae	cob CDS	3902	1	1	2	C -> T	CCG -> CTG	Substitution	Pro -> Leu	16285
I_cangae	cob CDS	3919	1	1	1	C -> T	CAT -> TAT	Substitution	His -> Tyr	17147
I_cangae	cob CDS	3923	1	1	2	C -> T	TCT -> TTT	Substitution	Ser -> Phe	17805
I_cangae	cob CDS	3925	1	1	1	T -> C	TAT -> CAT	Substitution	Tyr -> His	17553
I_cangae	cob CDS	3931	1	1	1	C -> T	CTT -> TTT	Substitution	Leu -> Phe	17831
I_cangae	cob CDS	3934	2	2	1	TGC -> CGT	TGC -> CGT	Substitution	Cys -> Arg	17817 -> 17893
I_cangae	cob CDS	3941	1	1	2	C -> T	TCA -> TTA	Substitution	Ser -> Leu	17759
I_cangae	cob CDS	3943	1	1	1	C -> T	CAT -> TAT	Substitution	His -> Tyr	17764
I_cangae	cob CDS	3965	1	1	2	T -> C	CTT -> CCT	Substitution	Leu -> Pro	16688
I_cangae	cob CDS	3974	1	1	2	C -> T	TCA -> TTA	Substitution	Ser -> Leu	15842
I_cangae	cob CDS	3979	1	1	1	C -> T	CGG -> TGG	Substitution	Arg -> Trp	16324
I_cangae	cob CDS	3992	1	1	2	C -> T	GCG -> GTG	Substitution	Ala -> Val	15651
I_cangae	cob CDS	3996	1	1	3	C -> T	GTC -> GTT	None		15903
I_cangae	cob CDS	4000	1	1	1	C -> T	CTC -> TTC	Substitution	Leu -> Phe	15911
I_cangae	cob CDS	4004	1	1	2	C -> T	TCA -> TTA	Substitution	Ser -> Leu	15931
I_cangae	cob CDS	4007	1	1	2	C -> T	TCA -> TTA	Substitution	Ser -> Leu	15962
I_cangae	cob CDS	4014	1	1	3	C -> T	ATC -> ATT	None		15936
I_cangae	cob CDS	4022	1	1	2	T -> C	GTT -> GCT	Substitution	Val -> Ala	15218
I_cangae	cob CDS	4024	1	1	1	C -> T	CTT -> TTT	Substitution	Leu -> Phe	14957
I_cangae	cob CDS	4035	1	1	3	C -> T	TAC -> TAT	None		14940
I_cangae	cob CDS	4040	2	1	2	CC -> TT	CCC -> CTT	Substitution	Pro -> Leu	13709 -> 13830
I_cangae	cob CDS	4042	1	1	1	T -> C	TCA -> CCA	Substitution	Ser -> Pro	13677
I_cangae	cob CDS	4051	1	1	1	T -> C	TAA -> CAA	Extension	Stop Codon -> Gln	13255
I_cangae	cob CDS	4063	1	1	1	C -> T	CGG -> TGG	Substitution	Arg -> Trp	11696
I_cangae	cob CDS	4076	1	1	2	C -> T	GCG -> GTG	Substitution	Ala -> Val	12117
I_cangae	cob CDS	4088	1	1	2	C -> T	CCA -> CTA	Substitution	Pro -> Leu	13979
I_cangae	cob CDS	4100	1	1	2	C -> T	ACA -> ATA	Substitution	Thr -> Ile	13591
I_cangae	cob CDS	4104	1	1	3	C -> T	CCC -> CCT	None		13318
I_cangae	cob CDS	4107	1	1	3	C -> T	GTC -> GTT	None		12946
I_cangae	cob CDS	4129	1	1	1	C -> T	CGG -> TGG	Substitution	Arg -> Trp	16843
I_cangae	cob CDS	4133	1	1	2	C -> T	CCT -> CTT	Substitution	Pro -> Leu	17429
I_cangae	cob CDS	4135	1	1	1	C -> T	CGG -> TGG	Substitution	Arg -> Trp	17423
I_cangae	cob CDS	4149	1	1	3	C -> T	TCC -> TCT	None		19005
I_cangae	cob CDS	4166	1	1	2	C -> T	TCA -> TTA	Substitution	Ser -> Leu	19599
I_cangae	cob CDS	4178	1	1	2	C -> T	TCT -> TTT	Substitution	Ser -> Phe	20567
I_cangae	cob CDS	4184	1	1	2	C -> T	CCT -> CTT	Substitution	Pro -> Leu	20582
I_cangae	cob CDS	4205	1	1	2	C -> T	CCA -> CTA	Substitution	Pro -> Leu	20214
I_cangae	cob CDS	4231	2	1	1	CC -> TT	CCG -> TTG	Substitution	Pro -> Leu	16973 -> 17002
I_cangae	cob CDS	4238	1	1	2	T -> C	GTA -> GCA	Substitution	Val -> Ala	17238
I_cangae	cob CDS	4241	1	1	2	C -> T	CCG -> CTG	Substitution	Pro -> Leu	16927
I_cangae	cob CDS	4243	1	1	1	T -> C	TAT -> CAT	Substitution	Tyr -> His	16273
I_cangae	cob CDS	4257	1	1	3	C -> T	TCC -> TCT	None		12406
I_cangae	cob CDS	4268	1	1	2	C -> T	TCA -> TTA	Substitution	Ser -> Leu	11806
I_cangae	cob CDS	4286	1	1	2	C -> T	GCG -> GTG	Substitution	Ala -> Val	13868
I_cangae	cob CDS	4295	1	1	2	C -> T	ACA -> ATA	Substitution	Thr -> Ile	14858
I_cangae	cob CDS	4300	2	1	1	CC -> TT	CCT -> TTT	Substitution	Pro -> Phe	15022 -> 15168
I_cangae	cob CDS	4307	1	1	2	T -> C	CTC -> CCC	Substitution	Leu -> Pro	15362
I_cangae	cob CDS	4309	1	1	1	C -> T	CAT -> TAT	Substitution	His -> Tyr	14360
I_cangae	cob CDS	4313	2	1	2	CC -> TT	TCC -> TTT	Substitution	Ser -> Phe	14377 -> 14470
I_cangae	cob CDS	4315	1	1	1	C -> T	CAC -> TAC	Substitution	His -> Tyr	14396
I_cangae	cob CDS	4327	2	1	1	CC -> TT	CCA -> TTA	Substitution	Pro -> Leu	15135 -> 15253
I_cangae	cob CDS	4331	1	1	2	C -> T	GCA -> GTA	Substitution	Ala -> Val	15412
I_cangae	cob CDS	4355	1	1	2	C -> T	TCT -> TTT	Substitution	Ser -> Phe	19070
I_cangae	cob CDS	4357	1	1	1	C -> T	CTT -> TTT	Substitution	Leu -> Phe	19204
I_cangae	cob CDS	4361	1	1	2	C -> T	TCT -> TTT	Substitution	Ser -> Phe	19200
I_cangae	cob CDS	4367	1	1	2	C -> T	TCG -> TTG	Substitution	Ser -> Leu	19729
I_cangae	cob CDS	4375	1	1	1	C -> T	CAT -> TAT	Substitution	His -> Tyr	19319
I_cangae	cob CDS	4390	2	1	1	CC -> TT	CCG -> TTG	Substitution	Pro -> Leu	19180 -> 19286
I_cangae	cob CDS	4441	1	1	1	T -> C	TAT -> CAT	Substitution	Tyr -> His	19774
I_cangae	cob CDS	4450	1	1	1	T -> C	TCA -> CCA	Substitution	Ser -> Pro	20224
I_cangae	cob CDS	4456	1	1	1	C -> T	CGG -> TGG	Substitution	Arg -> Trp	21957
I_cangae	cob CDS	4459	1	1	1	C -> T	CAT -> TAT	Substitution	His -> Tyr	21550
I_cangae	cob CDS	4462	3	1	1	CCC -> TTT	CCC -> TTT	Substitution	Pro -> Phe	21929 -> 22006
I_cangae	cob CDS	4466	1	1	2	C -> T	TCA -> TTA	Substitution	Ser -> Leu	21705
I_cangae	cob CDS	4473	1	1	3	C -> T	ATC -> ATT	None		21194
I_cangae	cob CDS	4474	1	1	1	C -> T	CAT -> TAT	Substitution	His -> Tyr	20949
I_cangae	cob CDS	4484	1	1	2	C -> T	CCC -> CTC	Substitution	Pro -> Leu	20818
I_cangae	cob CDS	4486	1	1	1	T -> C	TGA -> CGA	Extension	Stop Codon -> Arg	20434
I_cangae	cob CDS	4505	1	1	2	C -> T	TCA -> TTA	Substitution	Ser -> Leu	20435
I_cangae	cob CDS	4535	1	1	2	C -> T	TCT -> TTT	Substitution	Ser -> Phe	25892
I_cangae	cob CDS	4544	1	1	2	C -> T	TCA -> TTA	Substitution	Ser -> Leu	27082
I_cangae	cob CDS	4547	1	1	2	C -> T	CCG -> CTG	Substitution	Pro -> Leu	26181
I_cangae	cob CDS	4552	2	1	1	CC -> TT	CCG -> TTG	Substitution	Pro -> Leu	27186 -> 27257
I_cangae	cob CDS	4558	2	1	1	CC -> TT	CCT -> TTT	Substitution	Pro -> Phe	27872 -> 27930
I_cangae	cob CDS	4562	1	1	2	C -> T	ACG -> ATG	Substitution	Thr -> Met	26987
I_cangae	cob CDS	4592	1	1	2	C -> T	TCT -> TTT	Substitution	Ser -> Phe	25711
I_cangae	cob CDS	4636	1	1	1	C -> T	CGT -> TGT	Substitution	Arg -> Cys	27260
I_cangae	cob CDS	4640	1	1	2	C -> T	TCA -> TTA	Substitution	Ser -> Leu	27337
I_cangae	cob CDS	4643	1	1	2	C -> T	CCT -> CTT	Substitution	Pro -> Leu	27968
I_cangae	cob CDS	4646	1	1	2	C -> T	TCG -> TTG	Substitution	Ser -> Leu	28535
I_cangae	cob CDS	4678	1	1	1	T -> C	TCA -> CCA	Substitution	Ser -> Pro	30492
I_cangae	cob CDS	4696	1	1	1	T -> C	TAA -> CAA	Extension	Stop Codon -> Gln	31557
I_cangae	cob CDS	4706	1	1	2	T -> C	TTG -> TCG	Substitution	Leu -> Ser	31290
I_cangae	cob CDS	4714	3	1	1	CCC -> TTT	CCC -> TTT	Substitution	Pro -> Phe	39068 -> 39134
I_cangae	cob CDS	4717	1	1	1	C -> T	CTC -> TTC	Substitution	Leu -> Phe	39191
I_cangae	cob CDS	4723	1	1	1	C -> T	CAT -> TAT	Substitution	His -> Tyr	38457
I_cangae	cob CDS	4727	2	1	2	CC -> TT	TCC -> TTT	Substitution	Ser -> Phe	37685 -> 37784
I_cangae	cob CDS	4745	1	1	2	C -> T	CCT -> CTT	Substitution	Pro -> Leu	35900
I_cangae	cob CDS	4776	1	1	3	C -> T	GCC -> GCT	None		30526
I_cangae	cox1 CDS	4872	1	1	3	C -> T	TCC -> TCT	None		10427
I_cangae	cox1 CDS	4879	1	1	1	C -> T	CAT -> TAT	Substitution	His -> Tyr	11240
I_cangae	cox1 CDS	4923	1	1	3	C -> T	GCC -> GCT	None		16221
I_cangae	cox1 CDS	5302	1	1	1	T -> C	TAT -> CAT	Substitution	Tyr -> His	11843
I_cangae	cox1 CDS	5401	2	2	1	CTC -> TTT	CTC -> TTT	Substitution	Leu -> Phe	13737 -> 14021
I_cangae	cox1 CDS	5417	1	1	2	C -> T	CCA -> CTA	Substitution	Pro -> Leu	14531
I_cangae	cox1 CDS	5441	1	1	2	C -> T	CCA -> CTA	Substitution	Pro -> Leu	13750
I_cangae	cox1 CDS	5474	1	1	2	C -> T	ACG -> ATG	Substitution	Thr -> Met	13102
I_cangae	cox1 CDS	5477	1	1	2	C -> T	CCA -> CTA	Substitution	Pro -> Leu	12638
I_cangae	cox1 CDS	5480	1	1	2	C -> T	TCA -> TTA	Substitution	Ser -> Leu	11586
I_cangae	cox1 CDS	5540	1	1	2	C -> T	TCA -> TTA	Substitution	Ser -> Leu	10348
I_cangae	cox1 CDS	5545	1	1	1	T -> C	TAG -> CAG	Extension	Stop Codon -> Gln	10657
I_cangae	cox1 CDS	5581	1	1	1	C -> T	CAT -> TAT	Substitution	His -> Tyr	12088
I_cangae	cox1 CDS	5587	2	1	1	CC -> TT	CCA -> TTA	Substitution	Pro -> Leu	12810 -> 13136
I_cangae	cox1 CDS	5591	1	1	2	C -> T	ACT -> ATT	Substitution	Thr -> Ile	13502
I_cangae	cox1 CDS	5593	2	1	1	CC -> TT	CCG -> TTG	Substitution	Pro -> Leu	13461 -> 13498
I_cangae	cox1 CDS	5604	1	1	3	C -> T	TTC -> TTT	None		14493
I_cangae	cox1 CDS	5619	1	1	3	C -> T	CAC -> CAT	None		16432
I_cangae	cox1 CDS	5652	1	1	3	C -> T	TTC -> TTT	None		18082
I_cangae	cox1 CDS	5666	1	1	2	C -> T	ACG -> ATG	Substitution	Thr -> Met	18804
I_cangae	cox1 CDS	5682	1	1	3	C -> T	ATC -> ATT	None		19522
I_cangae	cox1 CDS	5714	1	1	2	T -> C	GTT -> GCT	Substitution	Val -> Ala	21421
I_cangae	cox1 CDS	5815	1	1	1	C -> T	CGG -> TGG	Substitution	Arg -> Trp	25616
I_cangae	cox1 CDS	5866	2	2	1	CTC -> TTT	CTC -> TTT	Substitution	Leu -> Phe	28254 -> 28280
I_cangae	cox1 CDS	5885	2	1	2	CC -> TT	TCC -> TTT	Substitution	Ser -> Phe	30791 -> 31487
I_cangae	cox1 CDS	5895	1	1	3	C -> T	ACC -> ACT	None		30396
I_cangae	cox1 CDS	5906	1	1	2	C -> T	CCT -> CTT	Substitution	Pro -> Leu	30242
I_cangae	cox1 CDS	5909	1	1	2	T -> C	ATT -> ACT	Substitution	Ile -> Thr	31334
I_cangae	cox1 CDS	5919	1	1	3	C -> T	GCC -> GCT	None		32061
I_cangae	cox1 CDS	5924	1	1	2	T -> C	GTC -> GCC	Substitution	Val -> Ala	30789
I_cangae	cox1 CDS	5950	1	1	1	T -> C	TAC -> CAC	Substitution	Tyr -> His	25937
I_cangae	cox1 CDS	5972	1	1	2	T -> C	GTA -> GCA	Substitution	Val -> Ala	21408
I_cangae	cox1 CDS	5974	1	1	1	T -> C	TAT -> CAT	Substitution	Tyr -> His	21395
I_cangae	cox1 CDS	5980	1	1	1	T -> C	TAT -> CAT	Substitution	Tyr -> His	21025
I_cangae	cox1 CDS	5983	1	1	1	C -> T	CAT -> TAT	Substitution	His -> Tyr	20551
I_cangae	cox1 CDS	5989	1	1	1	T -> C	TTT -> CTT	Substitution	Phe -> Leu	19390
I_cangae	cox1 CDS	5993	1	1	2	T -> C	TTC -> TCC	Substitution	Phe -> Ser	17296
I_cangae	cox1 CDS	6011	1	1	2	T -> C	GTT -> GCT	Substitution	Val -> Ala	17197
I_cangae	cox1 CDS	6013	1	1	1	C -> T	CTA -> TTA	None		14538
I_cangae	cox1 CDS	6017	1	1	2	C -> T	TCT -> TTT	Substitution	Ser -> Phe	16467
I_cangae	cox1 CDS	6026	2	1	2	CC -> TT	TCC -> TTT	Substitution	Ser -> Phe	15481 -> 15782
I_cangae	cox1 CDS	6028	1	1	1	C -> T	CAT -> TAT	Substitution	His -> Tyr	15677
I_cangae	cox1 CDS	6034	1	1	1	C -> T	CGG -> TGG	Substitution	Arg -> Trp	14929
I_cangae	cox1 CDS	6047	1	1	2	C -> T	ACG -> ATG	Substitution	Thr -> Met	14726
I_cangae	cox1 CDS	6056	1	1	2	C -> T	CCT -> CTT	Substitution	Pro -> Leu	15509
I_cangae	cox1 CDS	6089	1	1	2	C -> T	TCT -> TTT	Substitution	Ser -> Phe	19804
I_cangae	cox1 CDS	6102	1	1	3	C -> T	TTC -> TTT	None		19628
I_cangae	cox1 CDS	6103	1	1	1	C -> T	CTT -> TTT	Substitution	Leu -> Phe	19604
I_cangae	cox1 CDS	6116	1	1	2	C -> T	TCG -> TTG	Substitution	Ser -> Leu	21281
I_cangae	cox1 CDS	6121	1	1	1	C -> T	CTT -> TTT	Substitution	Leu -> Phe	24102
I_cangae	cox1 CDS	6124	1	1	1	C -> T	CTT -> TTT	Substitution	Leu -> Phe	25030
I_cangae	cox1 CDS	6127	1	1	1	T -> C	TCT -> CCT	Substitution	Ser -> Pro	25534
I_cangae	cox1 CDS	6133	1	1	1	T -> C	TAT -> CAT	Substitution	Tyr -> His	25607
I_cangae	cox1 CDS	6137	1	1	2	C -> T	TCC -> TTC	Substitution	Ser -> Phe	25415
I_cangae	cox1 CDS	6140	1	1	2	C -> T	CCA -> CTA	Substitution	Pro -> Leu	25602
I_cangae	cox1 CDS	6146	2	1	2	CC -> TT	CCC -> CTT	Substitution	Pro -> Leu	28783 -> 29715
I_cangae	cox1 CDS	6160	1	1	1	T -> C	TGT -> CGT	Substitution	Cys -> Arg	30819
I_cangae	cox1 CDS	6163	1	1	1	T -> C	TGT -> CGT	Substitution	Cys -> Arg	30623
I_cangae	cox1 CDS	6168	1	1	3	C -> T	ATC -> ATT	None		32319
I_cangae	cox1 CDS	6175	1	1	1	C -> T	CAT -> TAT	Substitution	His -> Tyr	32645
I_cangae	cox1 CDS	6196	1	1	1	C -> T	CGG -> TGG	Substitution	Arg -> Trp	36781
I_cangae	cox1 CDS	6206	1	1	2	C -> T	TCG -> TTG	Substitution	Ser -> Leu	37772
I_cangae	cox1 CDS	6215	1	1	2	C -> T	TCC -> TTC	Substitution	Ser -> Phe	38511
I_cangae	cox1 CDS	6220	2	1	1	CT -> TC	CTA -> TCA	Substitution	Leu -> Ser	38521 -> 38616
I_cangae	cox1 CDS	6229	1	1	1	C -> T	CCT -> TCT	Substitution	Pro -> Ser	39436
I_cangae	cox1 CDS	6265	2	1	1	CC -> TT	CCT -> TTT	Substitution	Pro -> Phe	45492 -> 47370
I_cangae	cox1 CDS	6269	1	1	2	C -> T	TCT -> TTT	Substitution	Ser -> Phe	49931
I_cangae	cox1 CDS	6275	1	1	2	C -> T	TCA -> TTA	Substitution	Ser -> Leu	55466
I_cangae	cox1 CDS	6279	1	1	3	C -> T	ATC -> ATT	None		52221
I_cangae	cox1 CDS	6306	1	1	3	C -> T	CCC -> CCT	None		48926
I_cangae	cox1 CDS	6336	1	1	3	C -> T	ACC -> ACT	None		39250
I_cangae	cox1 CDS	6340	2	1	1	TC -> CT	TCT -> CTT	Substitution	Ser -> Leu	37944 -> 38572
I_cangae	cox2 CDS	6440	1	1	2	C -> T	ACG -> ATG	Substitution	Thr -> Met	2314
I_cangae	cox2 CDS	6459	1	1	3	C -> T	CTC -> CTT	None		3359
I_cangae	cox2 CDS	6475	1	1	1	C -> T	CGT -> TGT	Substitution	Arg -> Cys	3791
I_cangae	cox2 CDS	6493	1	1	1	C -> T	CGG -> TGG	Substitution	Arg -> Trp	4549
I_cangae	cox2 CDS	6496	1	1	1	T -> C	TAA -> CAA	Extension	Stop Codon -> Gln	4636
I_cangae	cox2 CDS	6501	1	1	3	C -> T	TTC -> TTT	None		4819
I_cangae	cox2 CDS	6508	1	1	1	T -> C	TAA -> CAA	Extension	Stop Codon -> Gln	5553
I_cangae	cox2 CDS	6513	1	1	3	C -> T	GAC -> GAT	None		5671
I_cangae	cox2 CDS	6584	1	1	2	C -> T	TCG -> TTG	Substitution	Ser -> Leu	8813
I_cangae	cox2 CDS	6589	1	1	1	C -> T	CTT -> TTT	Substitution	Leu -> Phe	8871
I_cangae	cox2 CDS	6598	1	1	1	C -> T	CGG -> TGG	Substitution	Arg -> Trp	9327
I_cangae	cox2 CDS	6610	1	1	1	T -> C	TGC -> CGC	Substitution	Cys -> Arg	10040
I_cangae	cox2 CDS	6616	2	1	1	CC -> TT	CCA -> TTA	Substitution	Pro -> Leu	10508 -> 10740
I_cangae	cox2 CDS	6625	1	1	1	C -> T	CTC -> TTC	Substitution	Leu -> Phe	10977
I_cangae	cox2 CDS	6693	1	1	3	C -> T	ACC -> ACT	None		12765
I_cangae	cox2 CDS	6786	1	1	3	C -> T	ATC -> ATT	None		14868
I_cangae	cox2 CDS	6969	1	1	3	C -> T	ATC -> ATT	None		13138
I_cangae	cox2 CDS	7083	1	1	3	C -> T	TAC -> TAT	None		13916
I_cangae	cox2 CDS	7090	1	1	1	T -> C	TAG -> CAG	Extension	Stop Codon -> Gln	18431
I_cangae	cox2 CDS	7098	1	1	3	C -> T	AGC -> AGT	None		19292
I_cangae	cox3 CDS	7199	1	1	2	C -> T	ACG -> ATG	Substitution	Thr -> Met	4077
I_cangae	cox3 CDS	7223	1	1	2	C -> T	TCA -> TTA	Substitution	Ser -> Leu	4728
I_cangae	cox3 CDS	7240	1	1	1	C -> T	CGG -> TGG	Substitution	Arg -> Trp	5310
I_cangae	cox3 CDS	7250	1	1	2	C -> T	CCG -> CTG	Substitution	Pro -> Leu	5427
I_cangae	cox3 CDS	7258	2	1	1	CC -> TT	CCG -> TTG	Substitution	Pro -> Leu	5525 -> 5530
I_cangae	cox3 CDS	7268	1	1	2	C -> T	CCG -> CTG	Substitution	Pro -> Leu	5464
I_cangae	cox3 CDS	7292	1	1	2	C -> T	ACG -> ATG	Substitution	Thr -> Met	4644
I_cangae	cox3 CDS	7298	1	1	2	C -> T	ACG -> ATG	Substitution	Thr -> Met	4517
I_cangae	cox3 CDS	7307	1	1	2	C -> T	TCT -> TTT	Substitution	Ser -> Phe	4147
I_cangae	cox3 CDS	7322	1	1	2	C -> T	ACG -> ATG	Substitution	Thr -> Met	3985
I_cangae	cox3 CDS	7325	1	1	2	C -> T	CCT -> CTT	Substitution	Pro -> Leu	4187
I_cangae	cox3 CDS	7328	1	1	2	C -> T	CCT -> CTT	Substitution	Pro -> Leu	4356
I_cangae	cox3 CDS	7334	1	1	2	C -> T	TCA -> TTA	Substitution	Ser -> Leu	3660
I_cangae	cox3 CDS	7340	1	1	2	C -> T	TCG -> TTG	Substitution	Ser -> Leu	3504
I_cangae	cox3 CDS	7346	1	1	2	C -> T	ACG -> ATG	Substitution	Thr -> Met	3419
I_cangae	cox3 CDS	7350	1	1	3	C -> T	ATC -> ATT	None		3445
I_cangae	cox3 CDS	7359	1	1	3	C -> T	ACC -> ACT	None		3525
I_cangae	cox3 CDS	7361	1	1	2	C -> T	ACG -> ATG	Substitution	Thr -> Met	3583
I_cangae	cox3 CDS	7369	1	1	1	C -> T	CGG -> TGG	Substitution	Arg -> Trp	3188
I_cangae	cox3 CDS	7372	1	1	1	C -> T	CGG -> TGG	Substitution	Arg -> Trp	3198
I_cangae	cox3 CDS	7398	1	1	3	C -> T	ACC -> ACT	None		4707
I_cangae	cox3 CDS	7413	1	1	3	C -> T	CAC -> CAT	None		4912
I_cangae	cox3 CDS	7416	1	1	3	C -> T	ACC -> ACT	None		5045
I_cangae	cox3 CDS	7436	1	1	2	C -> T	CCT -> CTT	Substitution	Pro -> Leu	6154
I_cangae	cox3 CDS	7443	1	1	3	C -> T	TAC -> TAT	None		6436
I_cangae	cox3 CDS	7448	2	1	2	CC -> TT	TCC -> TTT	Substitution	Ser -> Phe	6436 -> 6461
I_cangae	cox3 CDS	7453	2	1	1	CC -> TT	CCG -> TTG	Substitution	Pro -> Leu	6359
I_cangae	cox3 CDS	7457	2	1	2	CC -> TT	TCC -> TTT	Substitution	Ser -> Phe	6213 -> 6275
I_cangae	cox3 CDS	7461	1	1	3	C -> T	ATC -> ATT	None		5987
I_cangae	cox3 CDS	7465	1	1	1	C -> T	CCA -> TCA	Substitution	Pro -> Ser	5917
I_cangae	cox3 CDS	7480	2	1	1	CC -> TT	CCT -> TTT	Substitution	Pro -> Phe	6322 -> 6368
I_cangae	cox3 CDS	7483	2	1	1	CC -> TT	CCA -> TTA	Substitution	Pro -> Leu	6357 -> 6404
I_cangae	cox3 CDS	7490	1	1	2	C -> T	TCT -> TTT	Substitution	Ser -> Phe	7175
I_cangae	cox3 CDS	7492	1	1	1	C -> T	CTT -> TTT	Substitution	Leu -> Phe	7171
I_cangae	cox3 CDS	7495	1	1	1	C -> T	CGG -> TGG	Substitution	Arg -> Trp	7188
I_cangae	cox3 CDS	7501	2	1	1	CC -> TT	CCT -> TTT	Substitution	Pro -> Phe	7300 -> 7309
I_cangae	cox3 CDS	7505	1	1	2	C -> T	TCT -> TTT	Substitution	Ser -> Phe	7294
I_cangae	cox3 CDS	7510	1	1	1	C -> T	CCT -> TCT	Substitution	Pro -> Ser	7219
I_cangae	cox3 CDS	7513	2	2	1	CCC -> TCT	CCC -> TCT	Substitution	Pro -> Ser	7102 -> 7232
I_cangae	cox3 CDS	7517	1	1	2	C -> T	TCG -> TTG	Substitution	Ser -> Leu	7202
I_cangae	cox3 CDS	7523	1	1	2	T -> C	CTC -> CCC	Substitution	Leu -> Pro	6943
I_cangae	cox3 CDS	7529	1	1	2	C -> T	GCA -> GTA	Substitution	Ala -> Val	7124
I_cangae	cox3 CDS	7546	1	1	1	C -> T	CGG -> TGG	Substitution	Arg -> Trp	7544
I_cangae	cox3 CDS	7594	2	1	1	CC -> TT	CCA -> TTA	Substitution	Pro -> Leu	7892 -> 7920
I_cangae	cox3 CDS	7604	1	1	2	C -> T	CCT -> CTT	Substitution	Pro -> Leu	8133
I_cangae	cox3 CDS	7610	1	1	2	C -> T	CCA -> CTA	Substitution	Pro -> Leu	8217
I_cangae	cox3 CDS	7615	1	1	1	C -> T	CCA -> TCA	Substitution	Pro -> Ser	7797
I_cangae	cox3 CDS	7618	1	1	1	C -> T	CCT -> TCT	Substitution	Pro -> Ser	7843
I_cangae	cox3 CDS	7636	1	1	1	C -> T	CGG -> TGG	Substitution	Arg -> Trp	7523
I_cangae	cox3 CDS	7642	1	1	1	T -> C	TAT -> CAT	Substitution	Tyr -> His	7843
I_cangae	cox3 CDS	7665	1	1	3	C -> T	TTC -> TTT	None		7330
I_cangae	cox3 CDS	7683	1	1	3	C -> T	TAC -> TAT	None		8054
I_cangae	cox3 CDS	7698	1	1	3	C -> T	ACC -> ACT	None		8656
I_cangae	cox3 CDS	7700	2	1	2	CC -> TT	ACC -> ATT	Substitution	Thr -> Ile	8344 -> 8350
I_cangae	cox3 CDS	7711	2	1	1	CC -> TT	CCA -> TTA	Substitution	Pro -> Leu	8700 -> 8988
I_cangae	cox3 CDS	7716	1	1	3	C -> T	GTC -> GTT	None		8600
I_cangae	cox3 CDS	7717	3	1	1	CCC -> TTT	CCC -> TTT	Substitution	Pro -> Phe	8480 -> 8719
I_cangae	cox3 CDS	7727	2	1	2	CC -> TT	CCC -> CTT	Substitution	Pro -> Leu	8566 -> 8675
I_cangae	cox3 CDS	7756	3	1	1	CCC -> TTT	CCC -> TTT	Substitution	Pro -> Phe	9236 -> 9302
I_cangae	cox3 CDS	7765	1	1	1	C -> T	CCC -> TCC	Substitution	Pro -> Ser	9106
I_cangae	cox3 CDS	7777	1	1	1	C -> T	CAT -> TAT	Substitution	His -> Tyr	8880
I_cangae	cox3 CDS	7793	2	1	2	CC -> TT	TCC -> TTT	Substitution	Ser -> Phe	9287 -> 9465
I_cangae	cox3 CDS	7796	1	1	2	C -> T	CCA -> CTA	Substitution	Pro -> Leu	9245
I_cangae	cox3 CDS	7807	2	1	1	CC -> TT	CCC -> TTC	Substitution	Pro -> Phe	9500 -> 9510
I_cangae	cox3 CDS	7817	1	1	2	C -> T	TCT -> TTT	Substitution	Ser -> Phe	9613
I_cangae	cox3 CDS	7823	1	1	2	C -> T	GCT -> GTT	Substitution	Ala -> Val	8821
I_cangae	cox3 CDS	7829	1	1	2	C -> T	ACA -> ATA	Substitution	Thr -> Ile	8844
I_cangae	cox3 CDS	7840	3	1	1	CCC -> TTT	CCC -> TTT	Substitution	Pro -> Phe	10370 -> 10483
I_cangae	cox3 CDS	7843	2	1	1	CC -> TT	CCA -> TTA	Substitution	Pro -> Leu	10016 -> 10325
I_cangae	cox3 CDS	7852	1	1	1	C -> T	CGT -> TGT	Substitution	Arg -> Cys	9615
I_cangae	cox3 CDS	7861	1	1	1	T -> C	TGT -> CGT	Substitution	Cys -> Arg	9712
I_cangae	cox3 CDS	7864	1	1	1	T -> C	TAA -> CAA	Extension	Stop Codon -> Gln	9592
I_cangae	cox3 CDS	7870	2	1	1	CC -> TT	CCG -> TTG	Substitution	Pro -> Leu	9936 -> 10145
I_cangae	cox3 CDS	7879	2	1	1	CC -> TT	CCG -> TTG	Substitution	Pro -> Leu	10919 -> 10937
I_cangae	cox3 CDS	7897	1	1	1	C -> T	CTT -> TTT	Substitution	Leu -> Phe	10867
I_cangae	cox3 CDS	7918	1	1	1	C -> T	CGG -> TGG	Substitution	Arg -> Trp	11535
I_cangae	cox3 CDS	7921	1	1	1	C -> T	CAT -> TAT	Substitution	His -> Tyr	11328
I_cangae	cox3 CDS	7924	1	1	1	C -> T	CGG -> TGG	Substitution	Arg -> Trp	11204
I_cangae	cox3 CDS	7931	2	1	2	CC -> TT	TCC -> TTT	Substitution	Ser -> Phe	10274 -> 10430
I_cangae	cox3 CDS	7934	1	1	2	C -> T	GCA -> GTA	Substitution	Ala -> Val	9847
I_cangae	cox3 CDS	7945	1	1	1	C -> T	CGG -> TGG	Substitution	Arg -> Trp	9585
I_cangae	cox3 CDS	7949	1	1	2	C -> T	TCA -> TTA	Substitution	Ser -> Leu	9206
I_cangae	cox3 CDS	7953	1	1	3	C -> T	TTC -> TTT	None		8947
I_cangae	cox3 CDS	7955	1	1	2	C -> T	TCA -> TTA	Substitution	Ser -> Leu	8749
I_cangae	cox3 CDS	7957	3	1	1	CCC -> TTT	CCC -> TTT	Substitution	Pro -> Phe	8422 -> 8607
I_cangae	cox3 CDS	7969	1	1	1	C -> T	CAT -> TAT	Substitution	His -> Tyr	7352
I_cangae	cox3 CDS	7987	1	1	1	C -> T	CAA -> TAA	Truncation	Gln -> Stop Codon	5590
I_cangae	nad1 CDS	7991	1	1	2	C -> T	ACG -> ATG	Substitution	Thr -> Met	993
I_cangae	nad1 CDS	7997	1	1	2	C -> T	CCA -> CTA	Substitution	Pro -> Leu	1162
I_cangae	nad1 CDS	8027	1	1	2	C -> T	CCT -> CTT	Substitution	Pro -> Leu	1613
I_cangae	nad1 CDS	8045	1	1	2	C -> T	CCT -> CTT	Substitution	Pro -> Leu	1764
I_cangae	nad1 CDS	8048	1	1	2	C -> T	CCA -> CTA	Substitution	Pro -> Leu	1781
I_cangae	nad1 CDS	8051	1	1	2	C -> T	CCA -> CTA	Substitution	Pro -> Leu	1963
I_cangae	nad1 CDS	8065	1	1	1	C -> T	CGC -> TGC	Substitution	Arg -> Cys	2154
I_cangae	nad1 CDS	8072	1	1	2	C -> T	TCA -> TTA	Substitution	Ser -> Leu	2241
I_cangae	nad1 CDS	8080	2	2	1	CGC -> TGT	CGC -> TGT	Substitution	Arg -> Cys	2266 -> 2281
I_cangae	nad1 CDS	8090	1	1	2	C -> T	ACG -> ATG	Substitution	Thr -> Met	2388
I_cangae	nad1 CDS	8095	1	1	1	C -> T	CCC -> TCC	Substitution	Pro -> Ser	2398
I_cangae	nad1 CDS	8099	1	1	2	C -> T	ACG -> ATG	Substitution	Thr -> Met	2407
I_cangae	nad1 CDS	8101	1	1	1	T -> C	TAA -> CAA	Extension	Stop Codon -> Gln	2379
I_cangae	nad1 CDS	8133	1	1	3	C -> T	TTC -> TTT	None		2496 -> 2501
I_cangae	nad1 CDS	8134	1	1	1	C -> T	CGG -> TGG	Substitution	Arg -> Trp	2496 -> 2501
I_cangae	nad1 CDS	8144	1	1	2	C -> T	TCA -> TTA	Substitution	Ser -> Leu	2601
I_cangae	nad1 CDS	8146	1	1	1	T -> C	TAA -> CAA	Extension	Stop Codon -> Gln	2607
I_cangae	nad1 CDS	8149	1	1	1	T -> C	TCT -> CCT	Substitution	Ser -> Pro	2542
I_cangae	nad1 CDS	8153	1	1	2	C -> T	TCA -> TTA	Substitution	Ser -> Leu	2470
I_cangae	nad1 CDS	8165	1	1	2	C -> T	TCG -> TTG	Substitution	Ser -> Leu	2477
I_cangae	nad1 CDS	8171	1	1	2	C -> T	TCA -> TTA	Substitution	Ser -> Leu	2533
I_cangae	nad1 CDS	8176	1	1	1	C -> T	CTA -> TTA	None		2531
I_cangae	nad1 CDS	8212	2	1	1	CC -> TT	CCT -> TTT	Substitution	Pro -> Phe	2247 -> 2276
I_cangae	nad1 CDS	8216	1	1	2	C -> T	CCT -> CTT	Substitution	Pro -> Leu	2197
I_cangae	nad1 CDS	8218	2	1	1	CC -> TT	CCT -> TTT	Substitution	Pro -> Phe	2075 -> 2153
I_cangae	nad1 CDS	8221	1	1	1	C -> T	CTA -> TTA	None		2008
I_cangae	nad1 CDS	8225	1	1	2	C -> T	ACG -> ATG	Substitution	Thr -> Met	1988
I_cangae	nad1 CDS	8231	1	1	2	T -> C	CTA -> CCA	Substitution	Leu -> Pro	1960
I_cangae	nad1 CDS	8243	1	1	2	C -> T	TCT -> TTT	Substitution	Ser -> Phe	1883
I_cangae	nad1 CDS	8249	1	1	2	C -> T	TCA -> TTA	Substitution	Ser -> Leu	1741
I_cangae	nad1 CDS	8263	1	1	1	C -> T	CGG -> TGG	Substitution	Arg -> Trp	1330
I_cangae	nad1 CDS	8275	1	1	1	T -> C	TCT -> CCT	Substitution	Ser -> Pro	1438
I_cangae	nad1 CDS	8278	1	1	1	C -> T	CTT -> TTT	Substitution	Leu -> Phe	1487
I_cangae	nad1 CDS	8294	1	1	2	C -> T	GCA -> GTA	Substitution	Ala -> Val	1533
I_cangae	nad1 CDS	8299	1	1	1	C -> T	CCA -> TCA	Substitution	Pro -> Ser	1527
I_cangae	nad1 CDS	8318	1	1	2	C -> T	ACA -> ATA	Substitution	Thr -> Ile	1422
I_cangae	nad1 CDS	8323	1	1	1	C -> T	CAT -> TAT	Substitution	His -> Tyr	1350
I_cangae	nad1 CDS	8331	1	1	3	C -> T	TTC -> TTT	None		1360
I_cangae	nad1 CDS	8338	2	1	1	CT -> TC	CTT -> TCT	Substitution	Leu -> Ser	1278 -> 1285
I_cangae	nad1 CDS	8342	1	1	2	T -> C	TTT -> TCT	Substitution	Phe -> Ser	1279
I_cangae	nad1 CDS	8344	2	1	1	CC -> TT	CCA -> TTA	Substitution	Pro -> Leu	1287 -> 1290
I_cangae	nad1 CDS	8366	1	1	2	C -> T	ACG -> ATG	Substitution	Thr -> Met	1500
I_cangae	nad1 CDS	8369	1	1	2	C -> T	GCG -> GTG	Substitution	Ala -> Val	1638
I_cangae	nad1 CDS	8374	1	1	1	C -> T	CGG -> TGG	Substitution	Arg -> Trp	1858
I_cangae	nad1 CDS	8377	3	1	1	CCT -> TTC	CCT -> TTC	Substitution	Pro -> Phe	1913
I_cangae	nad1 CDS	8386	1	1	1	C -> T	CCC -> TCC	Substitution	Pro -> Ser	2214
I_cangae	nad1 CDS	8394	1	1	3	C -> T	TAC -> TAT	None		2634
I_cangae	nad1 CDS	8402	1	1	2	C -> T	TCA -> TTA	Substitution	Ser -> Leu	2728
I_cangae	nad1 CDS	8425	1	1	1	T -> C	TAA -> CAA	Extension	Stop Codon -> Gln	3605
I_cangae	nad1 CDS	8514	1	1	3	C -> T	ATC -> ATT	None		6541
I_cangae	nad1 CDS	8544	1	1	3	C -> T	CCC -> CCT	None		5828
I_cangae	nad1 CDS	8761	1	1	1	C -> T	CAT -> TAT	Substitution	His -> Tyr	5157
I_cangae	nad1 CDS	8769	1	1	3	C -> T	TCC -> TCT	None		5068
I_cangae	nad1 CDS	8778	1	1	3	C -> T	TTC -> TTT	None		4714
I_cangae	nad1 CDS	8820	1	1	3	C -> T	CTC -> CTT	None		4451
I_cangae	nad1 CDS	8863	1	1	1	T -> C	TGA -> CGA	Extension	Stop Codon -> Arg	4364
I_cangae	nad1 CDS	8943	1	1	3	C -> T	TCC -> TCT	None		5669
I_cangae	nad1 CDS	8973	1	1	3	C -> T	CCC -> CCT	None		5150
I_cangae	nad2 CDS	8988	1	1	3	C -> T	CAC -> CAT	None		981
I_cangae	nad2 CDS	8996	1	1	2	C -> T	TCA -> TTA	Substitution	Ser -> Leu	925
I_cangae	nad2 CDS	9002	1	1	2	C -> T	CCC -> CTC	Substitution	Pro -> Leu	920
I_cangae	nad2 CDS	9020	1	1	2	C -> T	CCT -> CTT	Substitution	Pro -> Leu	699
I_cangae	nad2 CDS	9041	1	1	2	C -> T	CCG -> CTG	Substitution	Pro -> Leu	646
I_cangae	nad2 CDS	9049	1	1	1	C -> T	CAT -> TAT	Substitution	His -> Tyr	606
I_cangae	nad2 CDS	9079	1	1	1	C -> T	CAT -> TAT	Substitution	His -> Tyr	414
I_cangae	nad2 CDS	9091	1	1	1	T -> C	TCG -> CCG	Substitution	Ser -> Pro	311
I_cangae	nad2 CDS	9132	1	1	3	T -> C	GTT -> GTC	None		280
I_cangae	nad2 CDS	9141	1	1	3	C -> T	ACC -> ACT	None		267
I_cangae	nad2 CDS	9153	1	1	3	C -> T	GTC -> GTT	None		260
I_cangae	nad2 CDS	9230	1	1	2	C -> T	CCA -> CTA	Substitution	Pro -> Leu	656
I_cangae	nad2 CDS	9238	1	1	1	C -> T	CGT -> TGT	Substitution	Arg -> Cys	655
I_cangae	nad2 CDS	9242	1	1	2	C -> T	ACG -> ATG	Substitution	Thr -> Met	657
I_cangae	nad2 CDS	9260	1	1	2	C -> T	ACG -> ATG	Substitution	Thr -> Met	686
I_cangae	nad2 CDS	9262	1	1	1	C -> T	CGT -> TGT	Substitution	Arg -> Cys	687
I_cangae	nad2 CDS	9266	1	1	2	C -> T	TCG -> TTG	Substitution	Ser -> Leu	709
I_cangae	nad2 CDS	9271	1	1	1	C -> T	CTC -> TTC	Substitution	Leu -> Phe	728
I_cangae	nad2 CDS	9311	1	1	2	C -> T	TCA -> TTA	Substitution	Ser -> Leu	957
I_cangae	nad2 CDS	9322	2	2	1	CCC -> TCT	CCC -> TCT	Substitution	Pro -> Ser	875 -> 892
I_cangae	nad2 CDS	9328	1	1	1	C -> T	CGC -> TGC	Substitution	Arg -> Cys	845
I_cangae	nad2 CDS	9335	1	1	2	C -> T	ACG -> ATG	Substitution	Thr -> Met	829
I_cangae	nad2 CDS	9338	1	1	2	C -> T	CCT -> CTT	Substitution	Pro -> Leu	826
I_cangae	nad2 CDS	9341	1	1	2	C -> T	TCG -> TTG	Substitution	Ser -> Leu	808
I_cangae	nad2 CDS	9362	1	1	2	C -> T	CCA -> CTA	Substitution	Pro -> Leu	830
I_cangae	nad2 CDS	9389	2	1	2	CC -> TT	CCC -> CTT	Substitution	Pro -> Leu	930 -> 931
I_cangae	nad2 CDS	9398	1	1	2	C -> T	TCA -> TTA	Substitution	Ser -> Leu	930
I_cangae	nad2 CDS	9400	1	1	1	C -> T	CGT -> TGT	Substitution	Arg -> Cys	933
I_cangae	nad2 CDS	9404	1	1	2	C -> T	TCT -> TTT	Substitution	Ser -> Phe	925
I_cangae	nad2 CDS	9406	1	1	1	C -> T	CAT -> TAT	Substitution	His -> Tyr	927
I_cangae	nad2 CDS	9421	1	1	1	C -> T	CCA -> TCA	Substitution	Pro -> Ser	783
I_cangae	nad2 CDS	9433	1	1	1	C -> T	CCC -> TCC	Substitution	Pro -> Ser	726
I_cangae	nad2 CDS	9458	1	1	2	C -> T	TCA -> TTA	Substitution	Ser -> Leu	593
I_cangae	nad2 CDS	9467	1	1	2	C -> T	TCT -> TTT	Substitution	Ser -> Phe	575
I_cangae	nad2 CDS	9483	1	1	3	C -> T	TTC -> TTT	None		622
I_cangae	nad2 CDS	9487	2	2	1	CCC -> TCT	CCC -> TCT	Substitution	Pro -> Ser	634 -> 635
I_cangae	nad2 CDS	9496	2	1	1	TC -> CT	TCA -> CTA	Substitution	Ser -> Leu	619
I_cangae	nad2 CDS	9502	2	1	1	TT -> CC	TTT -> CCT	Substitution	Phe -> Pro	603 -> 605
I_cangae	nad2 CDS	9509	2	1	2	AT -> GC	TAT -> TGC	Substitution	Tyr -> Cys	516
I_cangae	nad2 CDS	9511	1	1	1	C -> T	CCC -> TCC	Substitution	Pro -> Ser	524
I_cangae	nad2 CDS	9515	1	1	2	C -> T	ACG -> ATG	Substitution	Thr -> Met	527
I_cangae	nad2 CDS	9536	1	1	2	T -> C	GTG -> GCG	Substitution	Val -> Ala	523
I_cangae	nad2 CDS	9545	1	1	2	C -> T	TCT -> TTT	Substitution	Ser -> Phe	556
I_cangae	nad2 CDS	9554	1	1	2	C -> T	TCG -> TTG	Substitution	Ser -> Leu	585
I_cangae	nad2 CDS	9582	1	1	3	C -> T	ATC -> ATT	None		757
I_cangae	nad2 CDS	9598	1	1	1	T -> C	TAA -> CAA	Extension	Stop Codon -> Gln	840
I_cangae	nad2 CDS	9617	1	1	2	C -> T	CCG -> CTG	Substitution	Pro -> Leu	737
I_cangae	nad2 CDS	9624	1	1	3	C -> T	ATC -> ATT	None		723
I_cangae	nad2 CDS	9636	1	1	3	C -> T	GCC -> GCT	None		690
I_cangae	nad2 CDS	9643	2	1	1	CT -> TC	CTT -> TCT	Substitution	Leu -> Ser	704
I_cangae	nad2 CDS	9647	1	1	2	C -> T	CCC -> CTC	Substitution	Pro -> Leu	725
I_cangae	nad2 CDS	9649	1	1	1	C -> T	CTT -> TTT	Substitution	Leu -> Phe	732
I_cangae	nad2 CDS	9657	1	1	3	C -> T	ATC -> ATT	None		750
I_cangae	nad2 CDS	9667	1	1	1	T -> C	TCT -> CCT	Substitution	Ser -> Pro	906
I_cangae	nad2 CDS	9670	2	1	1	CC -> TT	CCT -> TTT	Substitution	Pro -> Phe	984 -> 988
I_cangae	nad2 CDS	9673	1	1	1	C -> T	CAT -> TAT	Substitution	His -> Tyr	1044
I_cangae	nad2 CDS	9683	1	1	2	C -> T	GCA -> GTA	Substitution	Ala -> Val	1141
I_cangae	nad2 CDS	9694	1	1	1	C -> T	CAC -> TAC	Substitution	His -> Tyr	1277
I_cangae	nad2 CDS	9730	1	1	1	C -> T	CCC -> TCC	Substitution	Pro -> Ser	1376
I_cangae	nad2 CDS	9754	2	1	1	CC -> TT	CCG -> TTG	Substitution	Pro -> Leu	1327 -> 1328
I_cangae	nad2 CDS	9781	1	1	1	C -> T	CAT -> TAT	Substitution	His -> Tyr	1215
I_cangae	nad2 CDS	9802	1	1	1	C -> T	CGG -> TGG	Substitution	Arg -> Trp	962
I_cangae	nad2 CDS	9815	2	1	2	CC -> TT	TCC -> TTT	Substitution	Ser -> Phe	1140 -> 1158
I_cangae	nad2 CDS	9823	1	1	1	C -> T	CGT -> TGT	Substitution	Arg -> Cys	1235
I_cangae	nad2 CDS	9836	1	1	2	T -> C	TTT -> TCT	Substitution	Phe -> Ser	1239
I_cangae	nad2 CDS	9923	1	1	2	C -> T	CCT -> CTT	Substitution	Pro -> Leu	3890
I_cangae	nad2 CDS	9937	1	1	1	C -> T	CCG -> TCG	Substitution	Pro -> Ser	4142
I_cangae	nad2 CDS	9961	1	1	1	T -> C	TAA -> CAA	Extension	Stop Codon -> Gln	4043
I_cangae	nad2 CDS	9964	2	1	1	CT -> TC	CTA -> TCA	Substitution	Leu -> Ser	4429 -> 4560
I_cangae	nad2 CDS	9967	1	1	1	C -> T	CTA -> TTA	None		4603
I_cangae	nad2 CDS	9971	1	1	2	C -> T	CCA -> CTA	Substitution	Pro -> Leu	4646
I_cangae	nad2 CDS	9974	1	1	2	C -> T	ACT -> ATT	Substitution	Thr -> Ile	4634
I_cangae	nad2 CDS	10013	2	1	2	CC -> TT	TCC -> TTT	Substitution	Ser -> Phe	5271 -> 5279
I_cangae	nad2 CDS	10070	1	1	2	C -> T	TCA -> TTA	Substitution	Ser -> Leu	4494
I_cangae	nad2 CDS	10083	1	1	3	C -> T	GCC -> GCT	None		4689
I_cangae	nad2 CDS	10100	1	1	2	C -> T	TCG -> TTG	Substitution	Ser -> Leu	4104
I_cangae	nad2 CDS	10129	1	1	1	C -> T	CCA -> TCA	Substitution	Pro -> Ser	3657
I_cangae	nad2 CDS	10148	1	1	2	T -> C	CTG -> CCG	Substitution	Leu -> Pro	2872
I_cangae	nad2 CDS	10162	1	1	1	C -> T	CGT -> TGT	Substitution	Arg -> Cys	2979
I_cangae	nad2 CDS	10172	2	1	2	CC -> TT	TCC -> TTT	Substitution	Ser -> Phe	2951 -> 2962
I_cangae	nad2 CDS	10174	1	1	1	C -> T	CAT -> TAT	Substitution	His -> Tyr	2949
I_cangae	nad2 CDS	10178	1	1	2	C -> T	TCG -> TTG	Substitution	Ser -> Leu	3014
I_cangae	nad2 CDS	10181	1	1	2	C -> T	TCT -> TTT	Substitution	Ser -> Phe	3038
I_cangae	nad2 CDS	10183	2	2	1	CTC -> TTT	CTC -> TTT	Substitution	Leu -> Phe	2941 -> 3025
I_cangae	nad2 CDS	10188	1	1	3	C -> T	GCC -> GCT	None		2922
I_cangae	nad2 CDS	10249	1	1	1	C -> T	CGT -> TGT	Substitution	Arg -> Cys	3850
I_cangae	nad2 CDS	10253	1	1	2	C -> T	TCT -> TTT	Substitution	Ser -> Phe	3833
I_cangae	nad2 CDS	10255	2	2	1	CAC -> TAT	CAC -> TAT	Substitution	His -> Tyr	3781 -> 3839
I_cangae	nad2 CDS	10268	1	1	2	C -> T	TCG -> TTG	Substitution	Ser -> Leu	4080
I_cangae	nad2 CDS	10285	2	1	1	CC -> TT	CCT -> TTT	Substitution	Pro -> Phe	4304 -> 4482
I_cangae	nad2 CDS	10367	1	1	2	C -> T	CCC -> CTC	Substitution	Pro -> Leu	5661
I_cangae	nad2 CDS	10438	1	1	1	C -> T	CAA -> TAA	Truncation	Gln -> Stop Codon	2664
I_cangae	nad3 CDS	10448	2	1	2	CC -> TT	TCC -> TTT	Substitution	Ser -> Phe	2675 -> 2692
I_cangae	nad3 CDS	10459	1	1	1	C -> T	CGT -> TGT	Substitution	Arg -> Cys	2988
I_cangae	nad3 CDS	10464	1	1	3	C -> T	GTC -> GTT	None		3089
I_cangae	nad3 CDS	10469	1	1	2	C -> T	TCG -> TTG	Substitution	Ser -> Leu	3102
I_cangae	nad3 CDS	10488	1	1	3	C -> T	CTC -> CTT	None		3144
I_cangae	nad3 CDS	10490	2	1	2	TC -> CT	TTC -> TCT	Substitution	Phe -> Ser	3120 -> 3132
I_cangae	nad3 CDS	10492	2	1	1	CC -> TT	CCG -> TTG	Substitution	Pro -> Leu	3083 -> 3085
I_cangae	nad3 CDS	10499	1	1	2	C -> T	TCA -> TTA	Substitution	Ser -> Leu	2855
I_cangae	nad3 CDS	10514	2	1	2	CC -> TT	TCC -> TTT	Substitution	Ser -> Phe	2543 -> 2758
I_cangae	nad3 CDS	10517	1	1	2	C -> T	TCA -> TTA	Substitution	Ser -> Leu	2371
I_cangae	nad3 CDS	10520	2	1	2	CC -> TT	TCC -> TTT	Substitution	Ser -> Phe	2292 -> 2328
I_cangae	nad3 CDS	10534	1	1	1	C -> T	CCC -> TCC	Substitution	Pro -> Ser	1949
I_cangae	nad3 CDS	10556	1	1	2	C -> T	CCG -> CTG	Substitution	Pro -> Leu	1646
I_cangae	nad3 CDS	10558	1	1	1	C -> T	CCA -> TCA	Substitution	Pro -> Ser	1632
I_cangae	nad3 CDS	10564	2	2	1	CAC -> TAT	CAC -> TAT	Substitution	His -> Tyr	1436 -> 1531
I_cangae	nad3 CDS	10570	1	1	1	C -> T	CGT -> TGT	Substitution	Arg -> Cys	1446
I_cangae	nad3 CDS	10577	2	1	2	CC -> TT	TCC -> TTT	Substitution	Ser -> Phe	1301 -> 1320
I_cangae	nad3 CDS	10581	1	1	3	C -> T	GAC -> GAT	None		1311
I_cangae	nad3 CDS	10586	1	1	2	C -> T	TCT -> TTT	Substitution	Ser -> Phe	1250
I_cangae	nad3 CDS	10595	1	1	2	C -> T	GCC -> GTC	Substitution	Ala -> Val	1069
I_cangae	nad3 CDS	10607	1	1	2	C -> T	TCT -> TTT	Substitution	Ser -> Phe	1029
I_cangae	nad3 CDS	10613	1	1	2	C -> T	ACA -> ATA	Substitution	Thr -> Ile	1049
I_cangae	nad3 CDS	10618	3	1	1	CCC -> TTT	CCC -> TTT	Substitution	Pro -> Phe	1048 -> 1054
I_cangae	nad3 CDS	10621	1	1	1	C -> T	CAT -> TAT	Substitution	His -> Tyr	1045
I_cangae	nad3 CDS	10624	3	1	1	TCC -> CTT	TCC -> CTT	Substitution	Ser -> Leu	1048 -> 1051
I_cangae	nad3 CDS	10630	1	1	1	C -> T	CCC -> TCC	Substitution	Pro -> Ser	1097
I_cangae	nad3 CDS	10634	1	1	2	C -> T	ACT -> ATT	Substitution	Thr -> Ile	1133
I_cangae	nad3 CDS	10637	1	1	2	C -> T	CCA -> CTA	Substitution	Pro -> Leu	1152
I_cangae	nad3 CDS	10640	1	1	2	C -> T	TCT -> TTT	Substitution	Ser -> Phe	1160
I_cangae	nad3 CDS	10646	1	1	2	C -> T	ACA -> ATA	Substitution	Thr -> Ile	1143
I_cangae	nad3 CDS	10649	2	1	2	CC -> TT	TCC -> TTT	Substitution	Ser -> Phe	1145 -> 1158
I_cangae	nad3 CDS	10654	2	1	1	CC -> TT	CCG -> TTG	Substitution	Pro -> Leu	1152 -> 1170
I_cangae	nad3 CDS	10665	1	1	3	C -> T	ACC -> ACT	None		1217
I_cangae	nad3 CDS	10666	2	1	1	CC -> TT	CCT -> TTT	Substitution	Pro -> Phe	1223 -> 1227
I_cangae	nad3 CDS	10670	1	1	2	C -> T	TCA -> TTA	Substitution	Ser -> Leu	1179
I_cangae	nad3 CDS	10691	1	1	2	C -> T	CCT -> CTT	Substitution	Pro -> Leu	1271
I_cangae	nad3 CDS	10715	2	1	2	CC -> TT	TCC -> TTT	Substitution	Ser -> Phe	1389 -> 1392
I_cangae	nad3 CDS	10717	1	1	1	C -> T	CGG -> TGG	Substitution	Arg -> Trp	1402
I_cangae	nad3 CDS	10733	1	1	2	C -> T	TCT -> TTT	Substitution	Ser -> Phe	1459
I_cangae	nad3 CDS	10736	1	1	2	C -> T	CCA -> CTA	Substitution	Pro -> Leu	1464
I_cangae	nad3 CDS	10739	1	1	2	C -> T	TCG -> TTG	Substitution	Ser -> Leu	1392
I_cangae	nad3 CDS	10745	1	1	2	C -> T	TCG -> TTG	Substitution	Ser -> Leu	1359
I_cangae	nad3 CDS	10757	1	1	2	C -> T	TCT -> TTT	Substitution	Ser -> Phe	1310
I_cangae	nad3 CDS	10784	1	1	2	C -> T	TCG -> TTG	Substitution	Ser -> Leu	1089
I_cangae	nad3 CDS	10795	1	1	1	C -> T	CAA -> TAA	Truncation	Gln -> Stop Codon	995
I_cangae	nad4 CDS	10799	1	1	2	C -> T	ACG -> ATG	Substitution	Thr -> Met	594
I_cangae	nad4 CDS	10833	1	1	3	C -> T	CTC -> CTT	None		780
I_cangae	nad4 CDS	10841	2	1	2	CC -> TT	CCC -> CTT	Substitution	Pro -> Leu	827 -> 831
I_cangae	nad4 CDS	10847	1	1	2	C -> T	CCG -> CTG	Substitution	Pro -> Leu	804
I_cangae	nad4 CDS	10855	2	1	1	CC -> TT	CCG -> TTG	Substitution	Pro -> Leu	841 -> 846
I_cangae	nad4 CDS	10900	1	1	1	T -> C	TGA -> CGA	Extension	Stop Codon -> Arg	996
I_cangae	nad4 CDS	10909	1	1	1	T -> C	TGA -> CGA	Extension	Stop Codon -> Arg	1030
I_cangae	nad4 CDS	10943	1	1	2	C -> T	TCT -> TTT	Substitution	Ser -> Phe	1038
I_cangae	nad4 CDS	10946	1	1	2	C -> T	TCG -> TTG	Substitution	Ser -> Leu	1026
I_cangae	nad4 CDS	10951	1	1	1	C -> T	CCT -> TCT	Substitution	Pro -> Ser	1045
I_cangae	nad4 CDS	10955	1	1	2	C -> T	CCT -> CTT	Substitution	Pro -> Leu	1039
I_cangae	nad4 CDS	10963	1	1	1	C -> T	CGG -> TGG	Substitution	Arg -> Trp	1055
I_cangae	nad4 CDS	10989	1	1	3	C -> T	GCC -> GCT	None		1057
I_cangae	nad4 CDS	10993	2	1	1	CC -> TT	CCT -> TTT	Substitution	Pro -> Phe	1047 -> 1053
I_cangae	nad4 CDS	10996	1	1	1	T -> C	TAA -> CAA	Extension	Stop Codon -> Gln	1025
I_cangae	nad4 CDS	10999	3	1	1	CCC -> TTT	CCC -> TTT	Substitution	Pro -> Phe	1014 -> 1036
I_cangae	nad4 CDS	11029	1	1	1	C -> T	CCA -> TCA	Substitution	Pro -> Ser	1028
I_cangae	nad4 CDS	11065	1	1	1	C -> T	CCT -> TCT	Substitution	Pro -> Ser	948
I_cangae	nad4 CDS	11069	1	1	2	C -> T	TCG -> TTG	Substitution	Ser -> Leu	968
I_cangae	nad4 CDS	11084	1	1	2	C -> T	TCG -> TTG	Substitution	Ser -> Leu	996
I_cangae	nad4 CDS	11096	1	1	2	C -> T	CCA -> CTA	Substitution	Pro -> Leu	939
I_cangae	nad4 CDS	11107	1	1	1	C -> T	CGC -> TGC	Substitution	Arg -> Cys	1019
I_cangae	nad4 CDS	11111	1	1	2	C -> T	ACT -> ATT	Substitution	Thr -> Ile	1022
I_cangae	nad4 CDS	11113	2	1	1	CC -> TT	CCA -> TTA	Substitution	Pro -> Leu	994 -> 1005
I_cangae	nad4 CDS	11133	1	1	3	C -> T	ATC -> ATT	None		903
I_cangae	nad4 CDS	11141	1	1	2	C -> T	TCT -> TTT	Substitution	Ser -> Phe	880
I_cangae	nad4 CDS	11156	1	1	2	C -> T	ACG -> ATG	Substitution	Thr -> Met	746
I_cangae	nad4 CDS	11168	1	1	2	C -> T	TCA -> TTA	Substitution	Ser -> Leu	750
I_cangae	nad4 CDS	11173	1	1	1	C -> T	CGT -> TGT	Substitution	Arg -> Cys	746
I_cangae	nad4 CDS	11197	2	1	1	CC -> TT	CCT -> TTT	Substitution	Pro -> Phe	705 -> 707
I_cangae	nad4 CDS	11200	1	1	1	C -> T	CGC -> TGC	Substitution	Arg -> Cys	684
I_cangae	nad4 CDS	11207	1	1	2	C -> T	CCG -> CTG	Substitution	Pro -> Leu	614
I_cangae	nad4 CDS	11213	1	1	2	C -> T	CCC -> CTC	Substitution	Pro -> Leu	577
I_cangae	nad4 CDS	11216	1	1	2	C -> T	TCA -> TTA	Substitution	Ser -> Leu	589
I_cangae	nad4 CDS	11218	2	1	1	CC -> TT	CCA -> TTA	Substitution	Pro -> Leu	595 -> 598
I_cangae	nad4 CDS	11221	2	1	1	CC -> TT	CCT -> TTT	Substitution	Pro -> Phe	607 -> 615
I_cangae	nad4 CDS	11224	1	1	1	C -> T	CAT -> TAT	Substitution	His -> Tyr	618
I_cangae	nad4 CDS	11234	1	1	2	C -> T	TCT -> TTT	Substitution	Ser -> Phe	557
I_cangae	nad4 CDS	11251	1	1	1	T -> C	TCT -> CCT	Substitution	Ser -> Pro	551
I_cangae	nad4 CDS	11258	1	1	2	C -> T	TCT -> TTT	Substitution	Ser -> Phe	573
I_cangae	nad4 CDS	11275	1	1	1	C -> T	CGG -> TGG	Substitution	Arg -> Trp	650
I_cangae	nad4 CDS	11287	1	1	1	T -> C	TAG -> CAG	Extension	Stop Codon -> Gln	754
I_cangae	nad4 CDS	11298	1	1	3	C -> T	ATC -> ATT	None		811
I_cangae	nad4 CDS	11321	1	1	2	C -> T	TCA -> TTA	Substitution	Ser -> Leu	1039
I_cangae	nad4 CDS	11354	1	1	2	C -> T	TCA -> TTA	Substitution	Ser -> Leu	1154
I_cangae	nad4 CDS	11363	1	1	2	C -> T	TCG -> TTG	Substitution	Ser -> Leu	1119
I_cangae	nad4 CDS	11366	2	1	2	CC -> TT	CCC -> CTT	Substitution	Pro -> Leu	1106 -> 1109
I_cangae	nad4 CDS	11372	1	1	2	C -> T	TCC -> TTC	Substitution	Ser -> Phe	1093
I_cangae	nad4 CDS	11412	1	1	3	C -> T	ACC -> ACT	None		1065
I_cangae	nad4 CDS	11441	1	1	2	C -> T	TCG -> TTG	Substitution	Ser -> Leu	987
I_cangae	nad4 CDS	11444	1	1	2	C -> T	CCG -> CTG	Substitution	Pro -> Leu	1008
I_cangae	nad4 CDS	11446	1	1	1	C -> T	CGG -> TGG	Substitution	Arg -> Trp	988
I_cangae	nad4 CDS	11451	1	1	3	C -> T	ATC -> ATT	None		994
I_cangae	nad4 CDS	11454	1	1	3	C -> T	GCC -> GCT	None		988
I_cangae	nad4 CDS	11456	1	1	2	C -> T	TCT -> TTT	Substitution	Ser -> Phe	1014
I_cangae	nad4 CDS	11458	2	1	1	CC -> TT	CCT -> TTT	Substitution	Pro -> Phe	1008 -> 1020
I_cangae	nad4 CDS	11467	2	1	1	CC -> TT	CCC -> TTC	Substitution	Pro -> Phe	1086 -> 1089
I_cangae	nad4 CDS	11470	2	2	1	CCC -> TCT	CCC -> TCT	Substitution	Pro -> Ser	1084 -> 1095
I_cangae	nad4 CDS	11503	1	1	1	C -> T	CGG -> TGG	Substitution	Arg -> Trp	1255
I_cangae	nad4 CDS	11507	1	1	2	C -> T	TCA -> TTA	Substitution	Ser -> Leu	1365
I_cangae	nad4 CDS	11509	2	2	1	TCC -> CCT	TCC -> CCT	Substitution	Ser -> Pro	1375 -> 1438
I_cangae	nad4 CDS	11518	1	1	1	T -> C	TAT -> CAT	Substitution	Tyr -> His	1442
I_cangae	nad4 CDS	11543	2	1	2	TC -> CT	TTC -> TCT	Substitution	Phe -> Ser	1561 -> 1588
I_cangae	nad4 CDS	11550	1	1	3	C -> T	ATC -> ATT	None		1539
I_cangae	nad4 CDS	11552	1	1	2	C -> T	TCG -> TTG	Substitution	Ser -> Leu	1538
I_cangae	nad4 CDS	11564	1	1	2	C -> T	CCT -> CTT	Substitution	Pro -> Leu	1691
I_cangae	nad4 CDS	11567	1	1	2	C -> T	TCG -> TTG	Substitution	Ser -> Leu	1634
I_cangae	nad4 CDS	11581	1	1	1	C -> T	CAT -> TAT	Substitution	His -> Tyr	1645
I_cangae	nad4 CDS	11591	1	1	2	C -> T	TCA -> TTA	Substitution	Ser -> Leu	1650
I_cangae	nad4 CDS	11598	1	1	3	C -> T	TTC -> TTT	None		1681
I_cangae	nad4 CDS	11609	1	1	2	C -> T	ACG -> ATG	Substitution	Thr -> Met	1740
I_cangae	nad4 CDS	11611	1	1	1	C -> T	CGT -> TGT	Substitution	Arg -> Cys	1760
I_cangae	nad4 CDS	11627	1	1	2	C -> T	CCT -> CTT	Substitution	Pro -> Leu	1767
I_cangae	nad4 CDS	11629	1	1	1	C -> T	CAT -> TAT	Substitution	His -> Tyr	1773
I_cangae	nad4 CDS	11633	1	1	2	C -> T	TCC -> TTC	Substitution	Ser -> Phe	1782
I_cangae	nad4 CDS	11654	1	1	2	C -> T	CCG -> CTG	Substitution	Pro -> Leu	1715
I_cangae	nad4 CDS	11674	1	1	1	C -> T	CAT -> TAT	Substitution	His -> Tyr	1687
I_cangae	nad4 CDS	11680	1	1	1	C -> T	CCT -> TCT	Substitution	Pro -> Ser	1620
I_cangae	nad4 CDS	11684	1	1	2	C -> T	CCG -> CTG	Substitution	Pro -> Leu	1602
I_cangae	nad4 CDS	11751	1	1	3	C -> T	TTC -> TTT	None		1708
I_cangae	nad4 CDS	11790	1	1	3	C -> T	ATC -> ATT	None		1711
I_cangae	nad4 CDS	11893	1	1	1	C -> T	CAT -> TAT	Substitution	His -> Tyr	1765
I_cangae	nad4 CDS	11896	1	1	1	C -> T	CAT -> TAT	Substitution	His -> Tyr	1755
I_cangae	nad4 CDS	11918	1	1	2	C -> T	ACG -> ATG	Substitution	Thr -> Met	1834
I_cangae	nad4 CDS	11920	2	1	1	TT -> CC	TTA -> CCA	Substitution	Leu -> Pro	1869 -> 1891
I_cangae	nad4 CDS	11926	2	1	1	CC -> TT	CCT -> TTT	Substitution	Pro -> Phe	1813 -> 1820
I_cangae	nad4 CDS	11929	2	1	1	CT -> TC	CTC -> TCC	Substitution	Leu -> Ser	1805 -> 1812
I_cangae	nad4 CDS	11933	2	1	2	CC -> TT	ACC -> ATT	Substitution	Thr -> Ile	1792
I_cangae	nad4 CDS	11938	3	1	1	CCC -> TTT	CCC -> TTT	Substitution	Pro -> Phe	1774 -> 1790
I_cangae	nad4 CDS	11942	1	1	2	C -> T	TCA -> TTA	Substitution	Ser -> Leu	1714
I_cangae	nad4 CDS	11945	1	1	2	C -> T	TCT -> TTT	Substitution	Ser -> Phe	1733
I_cangae	nad4 CDS	11949	1	1	3	C -> T	TTC -> TTT	None		1635
I_cangae	nad4 CDS	11954	1	1	2	C -> T	CCA -> CTA	Substitution	Pro -> Leu	1661
I_cangae	nad4 CDS	11958	1	1	3	C -> T	GCC -> GCT	None		1723
I_cangae	nad4 CDS	11963	1	1	2	C -> T	ACG -> ATG	Substitution	Thr -> Met	1688
I_cangae	nad4 CDS	11986	2	1	1	CC -> TT	CCT -> TTT	Substitution	Pro -> Phe	1435 -> 1438
I_cangae	nad4 CDS	11999	2	1	2	CC -> TT	TCC -> TTT	Substitution	Ser -> Phe	1570 -> 1573
I_cangae	nad4 CDS	12002	2	1	2	CC -> TT	CCC -> CTT	Substitution	Pro -> Leu	1594 -> 1616
I_cangae	nad4 CDS	12020	2	1	2	CC -> TT	TCC -> TTT	Substitution	Ser -> Phe	1625 -> 1629
I_cangae	nad4 CDS	12044	1	1	2	C -> T	GCA -> GTA	Substitution	Ala -> Val	1551
I_cangae	nad4 CDS	12079	1	1	1	C -> T	CAT -> TAT	Substitution	His -> Tyr	1327
I_cangae	nad4 CDS	12082	2	1	1	CT -> TC	CTT -> TCT	Substitution	Leu -> Ser	1263 -> 1264
I_cangae	nad4 CDS	12086	1	1	2	C -> T	CCC -> CTC	Substitution	Pro -> Leu	1278
I_cangae	nad4 CDS	12088	1	1	1	C -> T	CGG -> TGG	Substitution	Arg -> Trp	1303
I_cangae	nad4 CDS	12092	1	1	2	C -> T	CCA -> CTA	Substitution	Pro -> Leu	1306
I_cangae	nad4 CDS	12109	2	1	1	CC -> TT	CCT -> TTT	Substitution	Pro -> Phe	1235 -> 1244
I_cangae	nad4 CDS	12126	1	1	3	C -> T	CCC -> CCT	None		1124
I_cangae	nad4 CDS	12131	1	1	2	C -> T	TCA -> TTA	Substitution	Ser -> Leu	1074
I_cangae	nad4 CDS	12134	2	1	2	CC -> TT	CCC -> CTT	Substitution	Pro -> Leu	1082 -> 1084
I_cangae	nad4 CDS	12147	1	1	3	C -> T	TCC -> TCT	None		1098
I_cangae	nad4 CDS	12152	1	1	2	C -> T	TCA -> TTA	Substitution	Ser -> Leu	1109
I_cangae	nad4 CDS	12169	2	1	1	CC -> TT	CCA -> TTA	Substitution	Pro -> Leu	1158 -> 1169
I_cangae	nad4 CDS	12181	1	1	1	T -> C	TCT -> CCT	Substitution	Ser -> Pro	1200
I_cangae	nad4 CDS	12185	2	1	2	CC -> TT	TCC -> TTT	Substitution	Ser -> Phe	1180 -> 1182
I_cangae	nad4 CDS	12189	1	1	3	C -> T	ATC -> ATT	None		1161
I_cangae	nad4 CDS	12214	1	1	1	C -> T	CAC -> TAC	Substitution	His -> Tyr	1266
I_cangae	nad4 CDS	12218	1	1	2	T -> C	CTT -> CCT	Substitution	Leu -> Pro	1293
I_cangae	nad4 CDS	12227	1	1	2	C -> T	TCT -> TTT	Substitution	Ser -> Phe	1223
I_cangae	nad4 CDS	12230	1	1	2	C -> T	CCG -> CTG	Substitution	Pro -> Leu	1225
I_cangae	nad4 CDS	12235	1	1	1	C -> T	CGT -> TGT	Substitution	Arg -> Cys	1251
I_cangae	nad4 CDS	12239	1	1	2	C -> T	ACG -> ATG	Substitution	Thr -> Met	1249
I_cangae	nad4 CDS	12241	1	1	1	T -> C	TAT -> CAT	Substitution	Tyr -> His	1231
I_cangae	nad4 CDS	12247	2	2	1	CCC -> TCT	CCC -> TCT	Substitution	Pro -> Ser	1105 -> 1121
I_cangae	nad4 CDS	12251	1	1	2	C -> T	GCG -> GTG	Substitution	Ala -> Val	1100
I_cangae	nad4 CDS	12260	1	1	2	C -> T	TCA -> TTA	Substitution	Ser -> Leu	995
I_cangae	nad4 CDS	12278	2	1	2	CC -> TT	TCC -> TTT	Substitution	Ser -> Phe	845 -> 851
I_cangae	nad4 CDS	12283	1	1	1	C -> T	CAA -> TAA	Truncation	Gln -> Stop Codon	805
I_cangae	nad4L CDS	12287	1	1	2	C -> T	ACG -> ATG	Substitution	Thr -> Met	2541
I_cangae	nad4L CDS	12292	1	1	1	C -> T	CTA -> TTA	None		2561
I_cangae	nad4L CDS	12297	1	1	3	C -> T	GTC -> GTT	None		2617
I_cangae	nad4L CDS	12305	1	1	2	C -> T	TCA -> TTA	Substitution	Ser -> Leu	2827
I_cangae	nad4L CDS	12312	1	1	3	C -> T	TTC -> TTT	None		3199
I_cangae	nad4L CDS	12313	1	1	1	C -> T	CCT -> TCT	Substitution	Pro -> Ser	3234
I_cangae	nad4L CDS	12353	1	1	2	C -> T	TCA -> TTA	Substitution	Ser -> Leu	4133
I_cangae	nad4L CDS	12385	1	1	1	C -> T	CCA -> TCA	Substitution	Pro -> Ser	6331
I_cangae	nad4L CDS	12395	1	1	2	C -> T	TCA -> TTA	Substitution	Ser -> Leu	6475
I_cangae	nad4L CDS	12405	1	1	3	C -> T	CTC -> CTT	None		6680
I_cangae	nad4L CDS	12416	1	1	2	C -> T	TCG -> TTG	Substitution	Ser -> Leu	7141
I_cangae	nad4L CDS	12422	1	1	2	C -> T	TCT -> TTT	Substitution	Ser -> Phe	7308
I_cangae	nad4L CDS	12433	3	1	1	CTC -> TCT	CTC -> TCT	Substitution	Leu -> Ser	9357 -> 9378
I_cangae	nad4L CDS	12443	1	1	2	C -> T	TCG -> TTG	Substitution	Ser -> Leu	9841
I_cangae	nad4L CDS	12452	1	1	2	C -> T	ACG -> ATG	Substitution	Thr -> Met	9840
I_cangae	nad4L CDS	12464	1	1	2	C -> T	TCA -> TTA	Substitution	Ser -> Leu	10333
I_cangae	nad4L CDS	12473	1	1	2	C -> T	CCA -> CTA	Substitution	Pro -> Leu	10572
I_cangae	nad4L CDS	12476	2	1	2	CC -> TT	TCC -> TTT	Substitution	Ser -> Phe	10707 -> 10723
I_cangae	nad4L CDS	12482	1	1	2	C -> T	TCG -> TTG	Substitution	Ser -> Leu	11444
I_cangae	nad4L CDS	12502	1	1	1	C -> T	CCT -> TCT	Substitution	Pro -> Ser	11549
I_cangae	nad4L CDS	12515	1	1	2	C -> T	CCG -> CTG	Substitution	Pro -> Leu	10402
I_cangae	nad4L CDS	12524	1	1	2	C -> T	ACG -> ATG	Substitution	Thr -> Met	10057
I_cangae	nad4L CDS	12536	1	1	2	C -> T	TCT -> TTT	Substitution	Ser -> Phe	9546
I_cangae	nad4L CDS	12554	1	1	2	C -> T	ACT -> ATT	Substitution	Thr -> Ile	7507
I_cangae	nad4L CDS	12567	1	1	3	C -> T	TTC -> TTT	None		5242
I_cangae	nad4L CDS	12569	1	1	2	C -> T	ACT -> ATT	Substitution	Thr -> Ile	5063
I_cangae	nad4L CDS	12578	1	1	2	C -> T	ACG -> ATG	Substitution	Thr -> Met	4558
I_cangae	nad4L CDS	12586	1	1	1	C -> T	CAG -> TAG	Truncation	Gln -> Stop Codon	3995
I_cangae	nad5 CDS	12611	1	1	2	C -> T	TCG -> TTG	Substitution	Ser -> Leu	1175
I_cangae	nad5 CDS	12617	1	1	2	C -> T	TCG -> TTG	Substitution	Ser -> Leu	1285
I_cangae	nad5 CDS	12620	1	1	2	C -> T	CCG -> CTG	Substitution	Pro -> Leu	1334
I_cangae	nad5 CDS	12644	1	1	2	C -> T	CCT -> CTT	Substitution	Pro -> Leu	1569
I_cangae	nad5 CDS	12655	2	1	1	CC -> TT	CCG -> TTG	Substitution	Pro -> Leu	1618
I_cangae	nad5 CDS	12691	2	2	1	CGC -> TGT	CGC -> TGT	Substitution	Arg -> Cys	1778 -> 1804
I_cangae	nad5 CDS	12697	1	1	1	C -> T	CCA -> TCA	Substitution	Pro -> Ser	1813
I_cangae	nad5 CDS	12707	1	1	2	C -> T	TCT -> TTT	Substitution	Ser -> Phe	1810
I_cangae	nad5 CDS	12715	1	1	1	C -> T	CCT -> TCT	Substitution	Pro -> Ser	1803
I_cangae	nad5 CDS	12719	1	1	2	C -> T	TCG -> TTG	Substitution	Ser -> Leu	1783
I_cangae	nad5 CDS	12731	1	1	2	C -> T	TCT -> TTT	Substitution	Ser -> Phe	1772
I_cangae	nad5 CDS	12740	1	1	2	C -> T	GCA -> GTA	Substitution	Ala -> Val	1728
I_cangae	nad5 CDS	12757	1	1	1	C -> T	CGT -> TGT	Substitution	Arg -> Cys	1574
I_cangae	nad5 CDS	12771	1	1	3	C -> T	ATC -> ATT	None		1623
I_cangae	nad5 CDS	12778	1	1	1	C -> T	CGG -> TGG	Substitution	Arg -> Trp	1633
I_cangae	nad5 CDS	12787	1	1	1	C -> T	CCG -> TCG	Substitution	Pro -> Ser	1628
I_cangae	nad5 CDS	12805	1	1	1	C -> T	CCT -> TCT	Substitution	Pro -> Ser	1705
I_cangae	nad5 CDS	12808	1	1	1	C -> T	CGG -> TGG	Substitution	Arg -> Trp	1700
I_cangae	nad5 CDS	12815	1	1	2	C -> T	TCA -> TTA	Substitution	Ser -> Leu	1723
I_cangae	nad5 CDS	12818	1	1	2	C -> T	TCG -> TTG	Substitution	Ser -> Leu	1730
I_cangae	nad5 CDS	12821	1	1	2	C -> T	TCT -> TTT	Substitution	Ser -> Phe	1712
I_cangae	nad5 CDS	12829	1	1	1	C -> T	CTG -> TTG	None		1696
I_cangae	nad5 CDS	12842	1	1	2	C -> T	ACG -> ATG	Substitution	Thr -> Met	2026
I_cangae	nad5 CDS	12845	1	1	2	C -> T	TCA -> TTA	Substitution	Ser -> Leu	2042
I_cangae	nad5 CDS	12859	2	2	1	CTC -> TTT	CTC -> TTT	Substitution	Leu -> Phe	2265 -> 2298
I_cangae	nad5 CDS	12876	1	1	3	C -> T	GTC -> GTT	None		2527
I_cangae	nad5 CDS	12886	2	1	1	CT -> TC	CTC -> TCC	Substitution	Leu -> Ser	2625 -> 2627
I_cangae	nad5 CDS	12895	1	1	1	C -> T	CAT -> TAT	Substitution	His -> Tyr	2593
I_cangae	nad5 CDS	12899	1	1	2	C -> T	ACG -> ATG	Substitution	Thr -> Met	2563
I_cangae	nad5 CDS	12940	1	1	1	C -> T	CCC -> TCC	Substitution	Pro -> Ser	2668
I_cangae	nad5 CDS	12946	3	1	1	CCC -> TTT	CCC -> TTT	Substitution	Pro -> Phe	2630 -> 2663
I_cangae	nad5 CDS	12950	1	1	2	T -> C	ATT -> ACT	Substitution	Ile -> Thr	2608
I_cangae	nad5 CDS	12952	1	1	1	C -> T	CTT -> TTT	Substitution	Leu -> Phe	2578
I_cangae	nad5 CDS	12959	1	1	2	C -> T	ACG -> ATG	Substitution	Thr -> Met	2558
I_cangae	nad5 CDS	12961	2	1	1	CC -> TT	CCA -> TTA	Substitution	Pro -> Leu	2571 -> 2573
I_cangae	nad5 CDS	12986	1	1	2	C -> T	TCT -> TTT	Substitution	Ser -> Phe	2436
I_cangae	nad5 CDS	12991	1	1	1	T -> C	TAA -> CAA	Extension	Stop Codon -> Gln	2434
I_cangae	nad5 CDS	12997	1	1	1	C -> T	CTT -> TTT	Substitution	Leu -> Phe	2496
I_cangae	nad5 CDS	13001	1	1	2	C -> T	CCA -> CTA	Substitution	Pro -> Leu	2456
I_cangae	nad5 CDS	13027	2	1	1	CT -> TC	CTG -> TCG	Substitution	Leu -> Ser	2324 -> 2331
I_cangae	nad5 CDS	13034	1	1	2	C -> T	TCG -> TTG	Substitution	Ser -> Leu	2395
I_cangae	nad5 CDS	13037	1	1	2	C -> T	TCA -> TTA	Substitution	Ser -> Leu	2379
I_cangae	nad5 CDS	13041	1	1	3	C -> T	ATC -> ATT	None		2238
I_cangae	nad5 CDS	13045	1	1	1	C -> T	CTC -> TTC	Substitution	Leu -> Phe	2278
I_cangae	nad5 CDS	13048	1	1	1	C -> T	CGG -> TGG	Substitution	Arg -> Trp	2368
I_cangae	nad5 CDS	13057	1	1	1	T -> C	TGA -> CGA	Extension	Stop Codon -> Arg	2420
I_cangae	nad5 CDS	13063	1	1	1	T -> C	TAG -> CAG	Extension	Stop Codon -> Gln	2304
I_cangae	nad5 CDS	13071	1	1	3	C -> T	AAC -> AAT	None		2364
I_cangae	nad5 CDS	13095	1	1	3	C -> T	CTC -> CTT	None		3209
I_cangae	nad5 CDS	13102	1	1	1	T -> C	TGA -> CGA	Extension	Stop Codon -> Arg	3036
I_cangae	nad5 CDS	13116	1	1	3	C -> T	TTC -> TTT	None		3037
I_cangae	nad5 CDS	13121	1	1	2	C -> T	TCA -> TTA	Substitution	Ser -> Leu	2820
I_cangae	nad5 CDS	13154	1	1	2	C -> T	TCT -> TTT	Substitution	Ser -> Phe	2862
I_cangae	nad5 CDS	13169	1	1	2	C -> T	TCT -> TTT	Substitution	Ser -> Phe	2646
I_cangae	nad5 CDS	13171	1	1	1	C -> T	CCG -> TCG	Substitution	Pro -> Ser	2720
I_cangae	nad5 CDS	13186	1	1	1	C -> T	CGT -> TGT	Substitution	Arg -> Cys	2734
I_cangae	nad5 CDS	13197	1	1	3	C -> T	CCC -> CCT	None		2628
I_cangae	nad5 CDS	13208	2	1	2	CC -> TT	TCC -> TTT	Substitution	Ser -> Phe	2599 -> 2607
I_cangae	nad5 CDS	13229	1	1	2	C -> T	TCT -> TTT	Substitution	Ser -> Phe	1814
I_cangae	nad5 CDS	13238	1	1	2	C -> T	ACA -> ATA	Substitution	Thr -> Ile	2172
I_cangae	nad5 CDS	13241	1	1	2	T -> C	ATT -> ACT	Substitution	Ile -> Thr	2183
I_cangae	nad5 CDS	13249	1	1	1	C -> T	CGT -> TGT	Substitution	Arg -> Cys	2250
I_cangae	nad5 CDS	13262	1	1	2	C -> T	TCC -> TTC	Substitution	Ser -> Phe	2294
I_cangae	nad5 CDS	13265	1	1	2	C -> T	CCT -> CTT	Substitution	Pro -> Leu	2284
I_cangae	nad5 CDS	13306	1	1	1	C -> T	CGG -> TGG	Substitution	Arg -> Trp	2850
I_cangae	nad5 CDS	13310	1	1	2	C -> T	TCA -> TTA	Substitution	Ser -> Leu	2719
I_cangae	nad5 CDS	13314	1	1	3	C -> T	CCC -> CCT	None		2767
I_cangae	nad5 CDS	13346	1	1	2	T -> C	GTT -> GCT	Substitution	Val -> Ala	3291
I_cangae	nad5 CDS	13367	1	1	2	C -> T	ACG -> ATG	Substitution	Thr -> Met	3537
I_cangae	nad5 CDS	13370	1	1	2	C -> T	GCA -> GTA	Substitution	Ala -> Val	3459
I_cangae	nad5 CDS	13384	2	1	1	CC -> TT	CCT -> TTT	Substitution	Pro -> Phe	3431 -> 3440
I_cangae	nad5 CDS	13399	1	1	1	C -> T	CGC -> TGC	Substitution	Arg -> Cys	3303
I_cangae	nad5 CDS	13404	1	1	3	C -> T	TCC -> TCT	None		3303
I_cangae	nad5 CDS	13409	1	1	2	C -> T	TCA -> TTA	Substitution	Ser -> Leu	3229
I_cangae	nad5 CDS	13412	2	1	2	CC -> TT	TCC -> TTT	Substitution	Ser -> Phe	3064 -> 3147
I_cangae	nad5 CDS	13433	1	1	2	C -> T	CCG -> CTG	Substitution	Pro -> Leu	3124
I_cangae	nad5 CDS	13448	1	1	2	C -> T	TCT -> TTT	Substitution	Ser -> Phe	3227
I_cangae	nad5 CDS	13471	2	1	1	CC -> TT	CCC -> TTC	Substitution	Pro -> Phe	2879 -> 2991
I_cangae	nad5 CDS	13493	1	1	2	C -> T	TCA -> TTA	Substitution	Ser -> Leu	2485
I_cangae	nad5 CDS	13500	1	1	3	C -> T	AAC -> AAT	None		2525
I_cangae	nad5 CDS	13522	1	1	1	C -> T	CAT -> TAT	Substitution	His -> Tyr	2439
I_cangae	nad5 CDS	13525	1	1	1	C -> T	CCA -> TCA	Substitution	Pro -> Ser	2539
I_cangae	nad5 CDS	13531	1	1	1	C -> T	CGT -> TGT	Substitution	Arg -> Cys	2849
I_cangae	nad5 CDS	13541	1	1	2	C -> T	TCA -> TTA	Substitution	Ser -> Leu	2871
I_cangae	nad5 CDS	13561	1	1	1	C -> T	CGC -> TGC	Substitution	Arg -> Cys	2488
I_cangae	nad5 CDS	13571	1	1	2	T -> C	TTA -> TCA	Substitution	Leu -> Ser	2463
I_cangae	nad5 CDS	13592	1	1	2	C -> T	TCT -> TTT	Substitution	Ser -> Phe	2298
I_cangae	nad5 CDS	13598	1	1	2	C -> T	TCA -> TTA	Substitution	Ser -> Leu	2311
I_cangae	nad5 CDS	13612	2	1	1	CC -> TT	CCT -> TTT	Substitution	Pro -> Phe	2234 -> 2246
I_cangae	nad5 CDS	13615	3	1	1	CCC -> TTT	CCC -> TTT	Substitution	Pro -> Phe	2227 -> 2244
I_cangae	nad5 CDS	13625	1	1	2	C -> T	TCA -> TTA	Substitution	Ser -> Leu	2227
I_cangae	nad5 CDS	13628	1	1	2	C -> T	CCA -> CTA	Substitution	Pro -> Leu	2209
I_cangae	nad5 CDS	13631	2	1	2	CC -> TT	TCC -> TTT	Substitution	Ser -> Phe	2163 -> 2170
I_cangae	nad5 CDS	13634	1	1	2	C -> T	TCG -> TTG	Substitution	Ser -> Leu	2045
I_cangae	nad5 CDS	13652	1	1	2	C -> T	ACT -> ATT	Substitution	Thr -> Ile	2054
I_cangae	nad5 CDS	13661	1	1	2	C -> T	ACG -> ATG	Substitution	Thr -> Met	1942
I_cangae	nad5 CDS	13709	1	1	2	C -> T	TCA -> TTA	Substitution	Ser -> Leu	2389
I_cangae	nad5 CDS	13733	1	1	2	C -> T	CCT -> CTT	Substitution	Pro -> Leu	2611
I_cangae	nad5 CDS	13747	1	1	1	C -> T	CCC -> TCC	Substitution	Pro -> Ser	2975
I_cangae	nad5 CDS	13755	1	1	3	C -> T	ATC -> ATT	None		3034
I_cangae	nad5 CDS	13770	1	1	3	C -> T	TTC -> TTT	None		3095
I_cangae	nad5 CDS	13783	1	1	1	C -> T	CCT -> TCT	Substitution	Pro -> Ser	3495
I_cangae	nad5 CDS	13799	1	1	2	C -> T	TCG -> TTG	Substitution	Ser -> Leu	3531
I_cangae	nad5 CDS	13812	1	1	3	C -> T	TAC -> TAT	None		3635
I_cangae	nad5 CDS	13815	1	1	3	C -> T	ACC -> ACT	None		3509
I_cangae	nad5 CDS	13819	1	1	1	C -> T	CGT -> TGT	Substitution	Arg -> Cys	3478
I_cangae	nad5 CDS	13826	1	1	2	C -> T	ACA -> ATA	Substitution	Thr -> Ile	3484
I_cangae	nad5 CDS	13838	1	1	2	C -> T	TCT -> TTT	Substitution	Ser -> Phe	3728
I_cangae	nad5 CDS	13846	1	1	1	C -> T	CGG -> TGG	Substitution	Arg -> Trp	4048
I_cangae	nad5 CDS	13850	1	1	2	C -> T	TCG -> TTG	Substitution	Ser -> Leu	4116
I_cangae	nad5 CDS	13876	1	1	1	C -> T	CCT -> TCT	Substitution	Pro -> Ser	4134
I_cangae	nad5 CDS	13879	1	1	1	C -> T	CAT -> TAT	Substitution	His -> Tyr	4071
I_cangae	nad5 CDS	13882	1	1	1	C -> T	CAC -> TAC	Substitution	His -> Tyr	3827
I_cangae	nad5 CDS	13909	2	1	1	CC -> TT	CCT -> TTT	Substitution	Pro -> Phe	3817 -> 3838
I_cangae	nad5 CDS	13913	1	1	2	C -> T	TCA -> TTA	Substitution	Ser -> Leu	3608
I_cangae	nad5 CDS	13919	1	1	2	C -> T	CCA -> CTA	Substitution	Pro -> Leu	3655
I_cangae	nad5 CDS	13927	1	1	1	C -> T	CCA -> TCA	Substitution	Pro -> Ser	3766
I_cangae	nad5 CDS	13973	1	1	2	C -> T	ACG -> ATG	Substitution	Thr -> Met	3979
I_cangae	nad5 CDS	13985	1	1	2	C -> T	CCG -> CTG	Substitution	Pro -> Leu	3642
I_cangae	nad5 CDS	14015	1	1	2	C -> T	GCA -> GTA	Substitution	Ala -> Val	3686
I_cangae	nad5 CDS	14028	1	1	3	C -> T	GCC -> GCT	None		3771
I_cangae	nad5 CDS	14035	1	1	1	A -> G	ATG -> GTG	Substitution	Met -> Val	3691
I_cangae	nad5 CDS	14039	2	1	2	TT -> CC	ATT -> ACC	Substitution	Ile -> Thr	3657 -> 3691
I_cangae	nad5 CDS	14057	1	1	2	C -> T	TCC -> TTC	Substitution	Ser -> Phe	3652
I_cangae	nad5 CDS	14059	1	1	1	C -> T	CGG -> TGG	Substitution	Arg -> Trp	3586
I_cangae	nad5 CDS	14072	1	1	2	C -> T	CCT -> CTT	Substitution	Pro -> Leu	3239
I_cangae	nad5 CDS	14084	1	1	2	C -> T	CCC -> CTC	Substitution	Pro -> Leu	2955
I_cangae	nad5 CDS	14086	1	1	1	T -> C	TAA -> CAA	Extension	Stop Codon -> Gln	2957
I_cangae	nad5 CDS	14097	1	1	3	C -> T	TCC -> TCT	None		3048
I_cangae	nad5 CDS	14115	1	1	3	C -> T	ACC -> ACT	None		3150
I_cangae	nad5 CDS	14126	1	1	2	C -> T	CCA -> CTA	Substitution	Pro -> Leu	3010
I_cangae	nad5 CDS	14141	1	1	2	C -> T	TCC -> TTC	Substitution	Ser -> Phe	3091
I_cangae	nad5 CDS	14150	1	1	2	C -> T	CCA -> CTA	Substitution	Pro -> Leu	3386
I_cangae	nad5 CDS	14158	2	1	1	CC -> TT	CCT -> TTT	Substitution	Pro -> Phe	3486 -> 3494
I_cangae	nad5 CDS	14181	1	1	3	C -> T	CTC -> CTT	None		3567
I_cangae	nad5 CDS	14184	1	1	3	C -> T	GTC -> GTT	None		3837
I_cangae	nad5 CDS	14207	1	1	2	C -> T	TCG -> TTG	Substitution	Ser -> Leu	4287
I_cangae	nad5 CDS	14233	1	1	1	C -> T	CAT -> TAT	Substitution	His -> Tyr	4715
I_cangae	nad5 CDS	14240	1	1	2	C -> T	TCC -> TTC	Substitution	Ser -> Phe	5150
I_cangae	nad5 CDS	14254	1	1	1	C -> T	CGG -> TGG	Substitution	Arg -> Trp	5722
I_cangae	nad5 CDS	14273	1	1	2	C -> T	TCG -> TTG	Substitution	Ser -> Leu	6193
I_cangae	nad5 CDS	14284	1	1	1	C -> T	CTA -> TTA	None		5981
I_cangae	nad5 CDS	14305	2	2	1	CTC -> TTT	CTC -> TTT	Substitution	Leu -> Phe	6379 -> 6550
I_cangae	nad5 CDS	14311	1	1	1	C -> T	CAT -> TAT	Substitution	His -> Tyr	6602
I_cangae	nad5 CDS	14324	1	1	2	C -> T	TCT -> TTT	Substitution	Ser -> Phe	6679
I_cangae	nad5 CDS	14365	1	1	1	C -> T	CCT -> TCT	Substitution	Pro -> Ser	7096
I_cangae	nad5 CDS	14384	1	1	2	C -> T	TCC -> TTC	Substitution	Ser -> Phe	7421
I_cangae	nad5 CDS	14397	1	1	3	C -> T	GCC -> GCT	None		6262
I_cangae	nad5 CDS	14426	1	1	2	C -> T	TCC -> TTC	Substitution	Ser -> Phe	6834
I_cangae	nad5 CDS	14434	1	1	1	T -> C	TAT -> CAT	Substitution	Tyr -> His	6748
I_cangae	nad5 CDS	14443	1	1	1	C -> T	CTT -> TTT	Substitution	Leu -> Phe	6812
I_cangae	nad5 CDS	14450	1	1	2	C -> T	ACG -> ATG	Substitution	Thr -> Met	6672
I_cangae	nad5 CDS	14453	1	1	2	C -> T	TCA -> TTA	Substitution	Ser -> Leu	6621
I_cangae	nad5 CDS	14456	2	1	2	CC -> TT	CCC -> CTT	Substitution	Pro -> Leu	6509 -> 6571
I_cangae	nad5 CDS	14462	1	1	2	C -> T	TCA -> TTA	Substitution	Ser -> Leu	6532
I_cangae	nad5 CDS	14467	1	1	1	C -> T	CTA -> TTA	None		6717
I_cangae	nad5 CDS	14489	1	1	2	C -> T	CCG -> CTG	Substitution	Pro -> Leu	7399
I_cangae	nad5 CDS	14509	1	1	1	C -> T	CGG -> TGG	Substitution	Arg -> Trp	6371
I_cangae	nad5 CDS	14525	1	1	2	C -> T	TCG -> TTG	Substitution	Ser -> Leu	5791
I_cangae	nad6 CDS	14585	1	1	2	C -> T	ACG -> ATG	Substitution	Thr -> Met	561
I_cangae	nad6 CDS	14613	1	1	3	C -> T	ATC -> ATT	None		744
I_cangae	nad6 CDS	14618	1	1	2	C -> T	TCA -> TTA	Substitution	Ser -> Leu	753
I_cangae	nad6 CDS	14653	1	1	1	T -> C	TCA -> CCA	Substitution	Ser -> Pro	859
I_cangae	nad6 CDS	14659	1	1	1	T -> C	TAT -> CAT	Substitution	Tyr -> His	918
I_cangae	nad6 CDS	14662	2	1	1	CT -> TC	CTG -> TCG	Substitution	Leu -> Ser	947 -> 954
I_cangae	nad6 CDS	14669	1	1	2	C -> T	TCA -> TTA	Substitution	Ser -> Leu	967
I_cangae	nad6 CDS	14671	1	1	1	C -> T	CTT -> TTT	Substitution	Leu -> Phe	968
I_cangae	nad6 CDS	14675	1	1	2	C -> T	CCA -> CTA	Substitution	Pro -> Leu	974
I_cangae	nad6 CDS	14680	1	1	1	C -> T	CTA -> TTA	None		977
I_cangae	nad6 CDS	14686	2	1	1	CC -> TT	CCT -> TTT	Substitution	Pro -> Phe	993 -> 994
I_cangae	nad6 CDS	14689	1	1	1	C -> T	CGC -> TGC	Substitution	Arg -> Cys	1009
I_cangae	nad6 CDS	14704	2	1	1	CC -> TT	CCA -> TTA	Substitution	Pro -> Leu	1067 -> 1073
I_cangae	nad6 CDS	14708	2	1	2	CC -> TT	CCC -> CTT	Substitution	Pro -> Leu	1184 -> 1204
I_cangae	nad6 CDS	14713	1	1	1	C -> T	CGG -> TGG	Substitution	Arg -> Trp	1289
I_cangae	nad6 CDS	14717	1	1	2	C -> T	TCA -> TTA	Substitution	Ser -> Leu	1338
I_cangae	nad6 CDS	14731	2	1	1	CC -> TT	CCT -> TTT	Substitution	Pro -> Phe	1454 -> 1573
I_cangae	nad6 CDS	14734	2	2	1	CCC -> TCT	CCC -> TCT	Substitution	Pro -> Ser	1735 -> 1765
I_cangae	nad6 CDS	14738	1	1	2	C -> T	ACG -> ATG	Substitution	Thr -> Met	1854
I_cangae	nad6 CDS	14745	1	1	3	C -> T	ATC -> ATT	None		1966
I_cangae	nad6 CDS	14747	1	1	2	C -> T	TCA -> TTA	Substitution	Ser -> Leu	1974
I_cangae	nad6 CDS	14750	1	1	2	C -> T	GCG -> GTG	Substitution	Ala -> Val	2045
I_cangae	nad6 CDS	14755	1	1	1	C -> T	CAT -> TAT	Substitution	His -> Tyr	2074
I_cangae	nad6 CDS	14766	1	1	3	C -> T	GCC -> GCT	None		2139
I_cangae	nad6 CDS	14777	1	1	2	C -> T	CCA -> CTA	Substitution	Pro -> Leu	2402
I_cangae	nad6 CDS	14779	2	1	1	CC -> TT	CCT -> TTT	Substitution	Pro -> Phe	2443 -> 2457
I_cangae	nad6 CDS	14782	2	1	1	CC -> TT	CCA -> TTA	Substitution	Pro -> Leu	2464 -> 2510
I_cangae	nad6 CDS	14785	3	1	1	CCC -> TTT	CCC -> TTT	Substitution	Pro -> Phe	2552 -> 2571
I_cangae	nad6 CDS	14792	1	1	2	C -> T	GCT -> GTT	Substitution	Ala -> Val	2597
I_cangae	nad6 CDS	14795	1	1	2	C -> T	ACG -> ATG	Substitution	Thr -> Met	2596
I_cangae	nad6 CDS	14798	1	1	2	C -> T	ACG -> ATG	Substitution	Thr -> Met	2645
I_cangae	nad6 CDS	14800	2	1	1	CC -> TT	CCA -> TTA	Substitution	Pro -> Leu	2643 -> 2655
I_cangae	nad6 CDS	14846	1	1	2	C -> T	TCA -> TTA	Substitution	Ser -> Leu	3889
I_cangae	nad6 CDS	14870	2	1	2	CC -> TT	TCC -> TTT	Substitution	Ser -> Phe	4067 -> 4086
I_cangae	nad6 CDS	14876	1	1	2	C -> T	TCG -> TTG	Substitution	Ser -> Leu	3958
I_cangae	nad6 CDS	14881	1	1	1	C -> T	CGG -> TGG	Substitution	Arg -> Trp	3970
I_cangae	nad6 CDS	14894	1	1	2	C -> T	CCG -> CTG	Substitution	Pro -> Leu	4146
I_cangae	nad6 CDS	14945	1	1	2	C -> T	TCA -> TTA	Substitution	Ser -> Leu	5184
I_cangae	nad6 CDS	14948	1	1	2	C -> T	TCA -> TTA	Substitution	Ser -> Leu	5329
I_cangae	nad6 CDS	14990	1	1	2	C -> T	TCG -> TTG	Substitution	Ser -> Leu	5924
I_cangae	nad6 CDS	15011	1	1	2	C -> T	CCT -> CTT	Substitution	Pro -> Leu	5883
I_cangae	nad6 CDS	15018	1	1	3	C -> T	ACC -> ACT	None		6167
I_cangae	nad6 CDS	15021	1	1	3	C -> T	ATC -> ATT	None		6328
I_cangae	nad6 CDS	15031	1	1	1	C -> T	CGG -> TGG	Substitution	Arg -> Trp	6311
I_cangae	nad6 CDS	15038	1	1	2	C -> T	CCG -> CTG	Substitution	Pro -> Leu	6331
I_cangae	nad6 CDS	15043	1	1	1	C -> T	CCC -> TCC	Substitution	Pro -> Ser	6528
I_cangae	nad6 CDS	15055	2	1	1	CC -> TT	CCA -> TTA	Substitution	Pro -> Leu	6564 -> 6657
I_cangae	nad6 CDS	15068	1	1	2	C -> T	ACG -> ATG	Substitution	Thr -> Met	6503
I_cangae	nad6 CDS	15071	1	1	2	C -> T	ACC -> ATC	Substitution	Thr -> Ile	6482
I_cangae	nad6 CDS	15080	1	1	2	C -> T	ACA -> ATA	Substitution	Thr -> Ile	6446
I_cangae	nad6 CDS	15114	1	1	3	C -> T	GTC -> GTT	None		6333
I_cangae	nad6 CDS	15146	1	1	2	C -> T	CCG -> CTG	Substitution	Pro -> Leu	6767
I_cangae	nad6 CDS	15194	1	1	2	C -> T	CCC -> CTC	Substitution	Pro -> Leu	5321
I_cangae	nad6 CDS	15198	1	1	3	C -> T	GAC -> GAT	None		5200
I_cangae	nad6 CDS	15204	1	1	3	C -> T	CCC -> CCT	None		5120
I_cangae	nad7 CDS	15228	1	1	3	C -> T	ACC -> ACT	None		2550
I_cangae	nad7 CDS	15250	2	1	1	CC -> TT	CCG -> TTG	Substitution	Pro -> Leu	3603 -> 3609
I_cangae	nad7 CDS	15280	1	1	1	T -> C	TAT -> CAT	Substitution	Tyr -> His	3779
I_cangae	nad7 CDS	15292	1	1	1	T -> C	TGA -> CGA	Extension	Stop Codon -> Arg	3863
I_cangae	nad7 CDS	15296	1	1	2	C -> T	TCA -> TTA	Substitution	Ser -> Leu	3881
I_cangae	nad7 CDS	15299	2	1	2	CC -> TT	GCC -> GTT	Substitution	Ala -> Val	3984 -> 4016
I_cangae	nad7 CDS	15302	1	1	2	C -> T	TCA -> TTA	Substitution	Ser -> Leu	4003
I_cangae	nad7 CDS	15353	1	1	2	C -> T	CCC -> CTC	Substitution	Pro -> Leu	3403
I_cangae	nad7 CDS	15355	1	1	1	T -> C	TAC -> CAC	Substitution	Tyr -> His	3308
I_cangae	nad7 CDS	15374	1	1	2	C -> T	TCA -> TTA	Substitution	Ser -> Leu	2763
I_cangae	nad7 CDS	15378	1	1	3	C -> T	ATC -> ATT	None		2985
I_cangae	nad7 CDS	15397	1	1	1	T -> C	TAA -> CAA	Extension	Stop Codon -> Gln	2665
I_cangae	nad7 CDS	15404	1	1	2	C -> T	TCA -> TTA	Substitution	Ser -> Leu	2784
I_cangae	nad7 CDS	15407	1	1	2	T -> C	CTT -> CCT	Substitution	Leu -> Pro	2800
I_cangae	nad7 CDS	15409	1	1	1	C -> T	CAT -> TAT	Substitution	His -> Tyr	2754
I_cangae	nad7 CDS	15413	2	1	2	CC -> TT	TCC -> TTT	Substitution	Ser -> Phe	2728 -> 2744
I_cangae	nad7 CDS	15418	1	1	1	T -> C	TGT -> CGT	Substitution	Cys -> Arg	2724
I_cangae	nad7 CDS	15427	1	1	1	C -> T	CAT -> TAT	Substitution	His -> Tyr	2794
I_cangae	nad7 CDS	15433	1	1	1	C -> T	CCT -> TCT	Substitution	Pro -> Ser	2711
I_cangae	nad7 CDS	15445	1	1	1	T -> C	TAA -> CAA	Extension	Stop Codon -> Gln	2918
I_cangae	nad7 CDS	15457	1	1	1	C -> T	CAT -> TAT	Substitution	His -> Tyr	2996
I_cangae	nad7 CDS	15460	1	1	1	C -> T	CCT -> TCT	Substitution	Pro -> Ser	3004
I_cangae	nad7 CDS	15464	1	1	2	C -> T	TCA -> TTA	Substitution	Ser -> Leu	3079
I_cangae	nad7 CDS	15468	1	1	3	C -> T	GCC -> GCT	None		3199
I_cangae	nad7 CDS	15479	1	1	2	C -> T	CCC -> CTC	Substitution	Pro -> Leu	3302
I_cangae	nad7 CDS	15487	1	1	1	C -> T	CGC -> TGC	Substitution	Arg -> Cys	3530
I_cangae	nad7 CDS	15502	1	1	1	T -> C	TGA -> CGA	Extension	Stop Codon -> Arg	3209
I_cangae	nad7 CDS	15511	1	1	1	C -> T	CAT -> TAT	Substitution	His -> Tyr	3031
I_cangae	nad7 CDS	15515	1	1	2	C -> T	ACA -> ATA	Substitution	Thr -> Ile	3009
I_cangae	nad7 CDS	15524	1	1	2	C -> T	TCA -> TTA	Substitution	Ser -> Leu	3294
I_cangae	nad7 CDS	15528	1	1	3	C -> T	TTC -> TTT	None		3558
I_cangae	nad7 CDS	15529	1	1	1	C -> T	CGT -> TGT	Substitution	Arg -> Cys	3563
I_cangae	nad7 CDS	15548	1	1	2	C -> T	CCA -> CTA	Substitution	Pro -> Leu	4195
I_cangae	nad7 CDS	15559	1	1	1	T -> C	TTT -> CTT	Substitution	Phe -> Leu	4615
I_cangae	nad7 CDS	15572	1	1	2	T -> C	ATT -> ACT	Substitution	Ile -> Thr	4682
I_cangae	nad7 CDS	15574	1	1	1	T -> C	TAT -> CAT	Substitution	Tyr -> His	4576
I_cangae	nad7 CDS	15581	1	1	2	C -> T	ACG -> ATG	Substitution	Thr -> Met	4669
I_cangae	nad7 CDS	15587	1	1	2	C -> T	GCG -> GTG	Substitution	Ala -> Val	4798
I_cangae	nad7 CDS	15596	1	1	2	C -> T	CCA -> CTA	Substitution	Pro -> Leu	4691
I_cangae	nad7 CDS	15605	1	1	2	C -> T	TCC -> TTC	Substitution	Ser -> Phe	4622
I_cangae	nad7 CDS	15608	1	1	2	C -> T	CCG -> CTG	Substitution	Pro -> Leu	4615
I_cangae	nad7 CDS	15610	1	1	1	C -> T	CGG -> TGG	Substitution	Arg -> Trp	4654
I_cangae	nad7 CDS	15615	1	1	3	C -> T	GCC -> GCT	None		4606
I_cangae	nad7 CDS	15616	3	1	1	CCC -> TTT	CCC -> TTT	Substitution	Pro -> Phe	4448 -> 4574
I_cangae	nad7 CDS	15639	1	1	3	C -> T	TTC -> TTT	None		4612
I_cangae	nad7 CDS	15706	1	1	1	T -> C	TAA -> CAA	Extension	Stop Codon -> Gln	4527
I_cangae	nad7 CDS	15713	1	1	2	C -> T	CCT -> CTT	Substitution	Pro -> Leu	4388
I_cangae	nad7 CDS	15719	1	1	2	C -> T	TCG -> TTG	Substitution	Ser -> Leu	4604
I_cangae	nad7 CDS	15725	1	1	2	C -> T	TCA -> TTA	Substitution	Ser -> Leu	5032
I_cangae	nad7 CDS	15743	1	1	2	C -> T	CCA -> CTA	Substitution	Pro -> Leu	5635
I_cangae	nad7 CDS	15746	2	1	2	CC -> TT	TCC -> TTT	Substitution	Ser -> Phe	5916 -> 5986
I_cangae	nad7 CDS	15751	1	1	1	T -> C	TAA -> CAA	Extension	Stop Codon -> Gln	6200
I_cangae	nad7 CDS	15758	1	1	2	C -> T	TCT -> TTT	Substitution	Ser -> Phe	6195
I_cangae	nad7 CDS	15779	1	1	2	C -> T	TCA -> TTA	Substitution	Ser -> Leu	6652
I_cangae	nad7 CDS	15788	1	1	2	C -> T	ACG -> ATG	Substitution	Thr -> Met	6934
I_cangae	nad7 CDS	15795	1	1	3	C -> T	ACC -> ACT	None		7248
I_cangae	nad7 CDS	15836	1	1	2	C -> T	ACT -> ATT	Substitution	Thr -> Ile	8422
I_cangae	nad7 CDS	15840	1	1	3	C -> T	GTC -> GTT	None		8348
I_cangae	nad7 CDS	15856	2	1	1	CC -> TT	CCG -> TTG	Substitution	Pro -> Leu	7492 -> 8013
I_cangae	nad7 CDS	15869	2	1	2	CC -> TT	TCC -> TTT	Substitution	Ser -> Phe	7668 -> 7898
I_cangae	nad7 CDS	15881	1	1	2	C -> T	ACG -> ATG	Substitution	Thr -> Met	8087
I_cangae	nad7 CDS	15884	1	1	2	C -> T	TCA -> TTA	Substitution	Ser -> Leu	7915
I_cangae	nad7 CDS	15891	1	1	3	C -> T	GGC -> GGT	None		8013
I_cangae	nad7 CDS	15892	1	1	1	C -> T	CCA -> TCA	Substitution	Pro -> Ser	8128
I_cangae	nad7 CDS	15904	1	1	1	C -> T	CGG -> TGG	Substitution	Arg -> Trp	8497
I_cangae	nad7 CDS	15911	1	1	2	C -> T	TCG -> TTG	Substitution	Ser -> Leu	8592
I_cangae	nad7 CDS	15913	1	1	1	T -> C	TGA -> CGA	Extension	Stop Codon -> Arg	8793
I_cangae	nad7 CDS	15928	1	1	1	C -> T	CAC -> TAC	Substitution	His -> Tyr	8175
I_cangae	nad7 CDS	15937	1	1	1	C -> T	CAT -> TAT	Substitution	His -> Tyr	7601
I_cangae	nad7 CDS	15944	1	1	2	C -> T	CCA -> CTA	Substitution	Pro -> Leu	7781
I_cangae	nad7 CDS	15952	2	1	1	CC -> TT	CCT -> TTT	Substitution	Pro -> Phe	7580 -> 7608
I_cangae	nad7 CDS	15959	1	1	2	C -> T	GCA -> GTA	Substitution	Ala -> Val	7620
I_cangae	nad7 CDS	15994	1	1	1	C -> T	CAT -> TAT	Substitution	His -> Tyr	8834
I_cangae	nad7 CDS	15997	1	1	1	C -> T	CGT -> TGT	Substitution	Arg -> Cys	8842
I_cangae	nad7 CDS	16016	1	1	2	C -> T	ACG -> ATG	Substitution	Thr -> Met	8161
I_cangae	nad7 CDS	16018	1	1	1	T -> C	TGA -> CGA	Extension	Stop Codon -> Arg	8295
I_cangae	nad7 CDS	16028	1	1	2	C -> T	CCT -> CTT	Substitution	Pro -> Leu	8392
I_cangae	nad7 CDS	16030	1	1	1	T -> C	TGA -> CGA	Extension	Stop Codon -> Arg	7934
I_cangae	nad7 CDS	16037	1	1	2	C -> T	ACG -> ATG	Substitution	Thr -> Met	7683
I_cangae	nad7 CDS	16045	1	1	1	C -> T	CGT -> TGT	Substitution	Arg -> Cys	7807
I_cangae	nad7 CDS	16049	1	1	2	C -> T	CCT -> CTT	Substitution	Pro -> Leu	7742
I_cangae	nad7 CDS	16058	1	1	2	C -> T	ACG -> ATG	Substitution	Thr -> Met	7985
I_cangae	nad7 CDS	16094	1	1	2	C -> T	CCA -> CTA	Substitution	Pro -> Leu	8450
I_cangae	nad7 CDS	16113	1	1	3	C -> T	TCC -> TCT	None		9187
I_cangae	nad7 CDS	16115	1	1	2	A -> G	GAA -> GGA	Substitution	Glu -> Gly	8938
I_cangae	nad7 CDS	16130	1	1	2	C -> T	ACG -> ATG	Substitution	Thr -> Met	8850
I_cangae	nad7 CDS	16139	1	1	2	C -> T	TCA -> TTA	Substitution	Ser -> Leu	8570
I_cangae	nad7 CDS	16151	1	1	2	C -> T	TCT -> TTT	Substitution	Ser -> Phe	8372
I_cangae	nad7 CDS	16208	1	1	2	C -> T	GCA -> GTA	Substitution	Ala -> Val	9166
I_cangae	nad7 CDS	16241	1	1	2	C -> T	CCA -> CTA	Substitution	Pro -> Leu	10151
I_cangae	nad7 CDS	16273	1	1	1	C -> T	CGT -> TGT	Substitution	Arg -> Cys	9271
I_cangae	nad7 CDS	16289	1	1	2	T -> C	CTT -> CCT	Substitution	Leu -> Pro	11616
I_cangae	nad7 CDS	16304	1	1	2	C -> T	CCA -> CTA	Substitution	Pro -> Leu	12315
I_cangae	nad7 CDS	16312	3	1	1	TCC -> CTT	TCC -> CTT	Substitution	Ser -> Leu	11613 -> 12003
I_cangae	nad7 CDS	16322	1	1	2	C -> T	ACG -> ATG	Substitution	Thr -> Met	11070
I_cangae	nad7 CDS	16326	1	1	3	C -> T	TCC -> TCT	None		10675
I_cangae	nad7 CDS	16340	1	1	2	C -> T	CCA -> CTA	Substitution	Pro -> Leu	9381
I_cangae	nad7 CDS	16353	1	1	3	C -> T	GTC -> GTT	None		8276
I_cangae	nad7 CDS	16369	1	1	1	T -> C	TAA -> CAA	Extension	Stop Codon -> Gln	7141
I_cangae	nad7 CDS	16376	1	1	2	C -> T	ACT -> ATT	Substitution	Thr -> Ile	6841
I_cangae	nad7 CDS	16382	1	1	2	C -> T	TCT -> TTT	Substitution	Ser -> Phe	6419
I_cangae	nad7 CDS	16391	1	1	2	C -> T	GCG -> GTG	Substitution	Ala -> Val	5941
I_cangae	nad7 CDS	16399	1	1	1	C -> T	CAA -> TAA	Truncation	Gln -> Stop Codon	5350
I_cangae	nad9 CDS	16403	1	1	2	C -> T	ACG -> ATG	Substitution	Thr -> Met	395
I_cangae	nad9 CDS	16419	1	1	3	C -> T	TTC -> TTT	None		461
I_cangae	nad9 CDS	16426	1	1	1	C -> T	CTG -> TTG	None		478
I_cangae	nad9 CDS	16453	1	1	1	T -> C	TAA -> CAA	Extension	Stop Codon -> Gln	559
I_cangae	nad9 CDS	16459	1	1	1	T -> C	TAA -> CAA	Extension	Stop Codon -> Gln	563
I_cangae	nad9 CDS	16559	1	1	2	C -> T	TCG -> TTG	Substitution	Ser -> Leu	649
I_cangae	nad9 CDS	16563	1	1	3	C -> T	ATC -> ATT	None		653
I_cangae	nad9 CDS	16622	1	1	2	C -> T	TCA -> TTA	Substitution	Ser -> Leu	722
I_cangae	nad9 CDS	16723	1	1	1	C -> T	CGG -> TGG	Substitution	Arg -> Trp	634
I_cangae	nad9 CDS	16749	1	1	3	C -> T	TTC -> TTT	None		621
I_cangae	nad9 CDS	16760	1	1	2	C -> T	TCT -> TTT	Substitution	Ser -> Phe	664
I_cangae	nad9 CDS	16762	2	2	1	CCC -> TCT	CCC -> TCT	Substitution	Pro -> Ser	676 -> 681
I_cangae	nad9 CDS	16790	1	1	2	C -> T	TCA -> TTA	Substitution	Ser -> Leu	675
I_cangae	nad9 CDS	16871	1	1	2	C -> T	TCA -> TTA	Substitution	Ser -> Leu	922
I_cangae	nad9 CDS	16935	1	1	3	C -> T	ACC -> ACT	None		661
I_cangae	rpl5 CDS	16967	1	1	2	C -> T	ACG -> ATG	Substitution	Thr -> Met	6624
I_cangae	rpl5 CDS	16978	1	1	1	C -> T	CCA -> TCA	Substitution	Pro -> Ser	8063
I_cangae	rpl5 CDS	17021	1	1	2	C -> T	TCG -> TTG	Substitution	Ser -> Leu	10814
I_cangae	rpl5 CDS	17027	1	1	2	C -> T	TCG -> TTG	Substitution	Ser -> Leu	11346
I_cangae	rpl5 CDS	17067	1	1	3	C -> T	CGC -> CGT	None		14113
I_cangae	rpl5 CDS	17078	1	1	2	C -> T	GCG -> GTG	Substitution	Ala -> Val	14941
I_cangae	rpl5 CDS	17084	1	1	2	C -> T	CCA -> CTA	Substitution	Pro -> Leu	13785
I_cangae	rpl5 CDS	17093	1	1	2	T -> C	CTC -> CCC	Substitution	Leu -> Pro	13929
I_cangae	rpl5 CDS	17096	2	1	2	CC -> TT	TCC -> TTT	Substitution	Ser -> Phe	14717 -> 14893
I_cangae	rpl5 CDS	17101	3	1	1	CCC -> TTT	CCC -> TTT	Substitution	Pro -> Phe	14297 -> 14913
I_cangae	rpl5 CDS	17133	1	1	3	C -> T	ATC -> ATT	None		14109
I_cangae	rpl5 CDS	17151	1	1	3	C -> T	CCC -> CCT	None		15356
I_cangae	rpl5 CDS	17165	1	1	2	C -> T	ACA -> ATA	Substitution	Thr -> Ile	14370
I_cangae	rpl5 CDS	17180	1	1	2	C -> T	TCG -> TTG	Substitution	Ser -> Leu	16553
I_cangae	rpl5 CDS	17186	1	1	2	C -> T	ACA -> ATA	Substitution	Thr -> Ile	16894
I_cangae	rpl5 CDS	17190	1	1	3	C -> T	GTC -> GTT	None		16930
I_cangae	rpl5 CDS	17198	1	1	2	T -> C	TTT -> TCT	Substitution	Phe -> Ser	17005
I_cangae	rpl5 CDS	17202	1	1	3	C -> T	ATC -> ATT	None		16546
I_cangae	rpl5 CDS	17228	1	1	2	T -> C	TTT -> TCT	Substitution	Phe -> Ser	16536
I_cangae	rpl5 CDS	17258	1	1	2	C -> T	GCA -> GTA	Substitution	Ala -> Val	19250
I_cangae	rpl5 CDS	17288	1	1	2	C -> T	ACG -> ATG	Substitution	Thr -> Met	17021
I_cangae	rpl5 CDS	17300	1	1	2	C -> T	TCG -> TTG	Substitution	Ser -> Leu	18759
I_cangae	rpl5 CDS	17309	1	1	2	C -> T	CCT -> CTT	Substitution	Pro -> Leu	15767
I_cangae	rpl5 CDS	17352	1	1	3	C -> T	TTC -> TTT	None		19066
I_cangae	rpl5 CDS	17360	1	1	2	C -> T	TCA -> TTA	Substitution	Ser -> Leu	18894
I_cangae	rpl5 CDS	17383	1	1	1	T -> C	TGA -> CGA	Extension	Stop Codon -> Arg	18773
I_cangae	rpl5 CDS	17451	1	1	3	C -> T	GTC -> GTT	None		15726
I_cangae	rpl5 CDS	17457	1	1	3	C -> T	ATC -> ATT	None		16264
I_cangae	rpl5 CDS	17460	1	1	3	C -> T	GTC -> GTT	None		16625
I_cangae	rpl5 CDS	17464	1	1	1	C -> T	CCG -> TCG	Substitution	Pro -> Ser	16670
I_cangae	rpl5 CDS	17469	1	1	3	C -> T	GCC -> GCT	None		16344
I_cangae	rpl5 CDS	17475	1	1	3	C -> T	ACC -> ACT	None		13945
I_cangae	rps3 CDS	18231	1	1	3	C -> T	GTC -> GTT	None		114
I_cangae	rps3 CDS	18251	2	1	2	CC -> TT	CCC -> CTT	Substitution	Pro -> Leu	160 -> 162
I_cangae	rps3 CDS	18256	2	1	1	CC -> TT	CCT -> TTT	Substitution	Pro -> Phe	173 -> 174
I_cangae	rps3 CDS	18280	1	1	1	C -> T	CGG -> TGG	Substitution	Arg -> Trp	360
I_cangae	rps3 CDS	18299	1	1	2	C -> T	TCT -> TTT	Substitution	Ser -> Phe	416
I_cangae	rps3 CDS	18308	1	1	2	C -> T	TCG -> TTG	Substitution	Ser -> Leu	492
I_cangae	rps3 CDS	18316	1	1	1	T -> C	TAA -> CAA	Extension	Stop Codon -> Gln	546
I_cangae	rps3 CDS	18323	1	1	2	C -> T	TCC -> TTC	Substitution	Ser -> Phe	644
I_cangae	rps3 CDS	18329	1	1	2	C -> T	CCG -> CTG	Substitution	Pro -> Leu	705
I_cangae	rps3 CDS	18337	1	1	1	C -> T	CAT -> TAT	Substitution	His -> Tyr	737
I_cangae	rps3 CDS	18341	1	1	2	C -> T	TCT -> TTT	Substitution	Ser -> Phe	766
I_cangae	rps3 CDS	18356	1	1	2	C -> T	CCG -> CTG	Substitution	Pro -> Leu	842
I_cangae	rps3 CDS	18379	1	1	1	C -> T	CTT -> TTT	Substitution	Leu -> Phe	980
I_cangae	rps3 CDS	18387	1	1	3	C -> T	CTC -> CTT	None		1012
I_cangae	rps3 CDS	18394	1	1	1	C -> T	CGT -> TGT	Substitution	Arg -> Cys	1041
I_cangae	rps3 CDS	18434	1	1	2	C -> T	TCA -> TTA	Substitution	Ser -> Leu	1089
I_cangae	rps3 CDS	18464	1	1	2	C -> T	TCA -> TTA	Substitution	Ser -> Leu	1061
I_cangae	rps3 CDS	18513	1	1	3	C -> T	AAC -> AAT	None		1002
I_cangae	rps3 CDS	18552	1	1	3	C -> T	CCC -> CCT	None		1068
I_cangae	rps3 CDS	18616	1	1	1	C -> T	CTC -> TTC	Substitution	Leu -> Phe	1397
I_cangae	rps3 CDS	18773	1	1	2	C -> T	CCC -> CTC	Substitution	Pro -> Leu	1047
I_cangae	rps3 CDS	18781	1	1	1	C -> T	CAT -> TAT	Substitution	His -> Tyr	780
I_cangae	rps3 CDS	18785	2	1	2	CC -> TT	CCC -> CTT	Substitution	Pro -> Leu	772 -> 781
I_cangae	rps3 CDS	18793	1	1	1	T -> C	TAA -> CAA	Extension	Stop Codon -> Gln	784
I_cangae	rps3 CDS	18808	2	1	1	CC -> TT	CCA -> TTA	Substitution	Pro -> Leu	831 -> 832
I_cangae	rps3 CDS	18934	1	1	1	C -> T	CGT -> TGT	Substitution	Arg -> Cys	1655
I_cangae	rps3 CDS	18953	1	1	2	C -> T	TCG -> TTG	Substitution	Ser -> Leu	1877
I_cangae	rps3 CDS	19009	1	1	1	T -> C	TAA -> CAA	Extension	Stop Codon -> Gln	2396
I_cangae	rps3 CDS	19014	1	1	3	C -> T	TCC -> TCT	None		2337
I_cangae	rps3 CDS	19021	1	1	1	C -> T	CGG -> TGG	Substitution	Arg -> Trp	2271
I_cangae	rps3 CDS	19043	1	1	2	C -> T	TCA -> TTA	Substitution	Ser -> Leu	2194
I_cangae	rps3 CDS	19047	1	1	3	C -> T	TCC -> TCT	None		2089
I_cangae	rps3 CDS	19069	2	1	1	CC -> TT	CCA -> TTA	Substitution	Pro -> Leu	1944 -> 1994
I_cangae	rps3 CDS	19099	1	1	1	C -> T	CAT -> TAT	Substitution	His -> Tyr	2047
I_cangae	rps3 CDS	19115	1	1	2	C -> T	TCA -> TTA	Substitution	Ser -> Leu	2041
I_cangae	rps3 CDS	19130	1	1	2	C -> T	ACA -> ATA	Substitution	Thr -> Ile	2104
I_cangae	rps3 CDS	19132	1	1	1	C -> T	CCT -> TCT	Substitution	Pro -> Ser	2085
I_cangae	rps3 CDS	19142	1	1	2	C -> T	TCA -> TTA	Substitution	Ser -> Leu	1870
I_cangae	rps3 CDS	19160	1	1	2	C -> T	TCT -> TTT	Substitution	Ser -> Phe	2020
I_cangae	rps3 CDS	19162	1	1	1	T -> C	TAA -> CAA	Extension	Stop Codon -> Gln	2005
I_cangae	rps3 CDS	19171	1	1	1	C -> T	CGT -> TGT	Substitution	Arg -> Cys	1881
I_cangae	rps3 CDS	19185	1	1	3	C -> T	TTC -> TTT	None		1907
I_cangae	rps3 CDS	19189	1	1	1	T -> C	TGA -> CGA	Extension	Stop Codon -> Arg	1957
I_cangae	rps3 CDS	19194	1	1	3	C -> T	ATC -> ATT	None		2062
I_cangae	rps3 CDS	19220	1	1	2	C -> T	GCG -> GTG	Substitution	Ala -> Val	2087
I_cangae	rps3 CDS	19240	1	1	1	C -> T	CGT -> TGT	Substitution	Arg -> Cys	2280
I_cangae	rps3 CDS	19243	2	1	1	CC -> TT	CCA -> TTA	Substitution	Pro -> Leu	2517 -> 2567
I_cangae	rps3 CDS	19249	1	1	1	T -> C	TGA -> CGA	Extension	Stop Codon -> Arg	2488
I_cangae	rps3 CDS	19253	2	1	2	CC -> TT	TCC -> TTT	Substitution	Ser -> Phe	2408 -> 2410
I_cangae	rps3 CDS	19320	1	1	3	C -> T	TCC -> TCT	None		2506
I_cangae	rps3 CDS	19333	2	2	1	CAC -> TAT	CAC -> TAT	Substitution	His -> Tyr	2176 -> 2241
I_cangae	rps3 CDS	19370	1	1	2	C -> T	TCG -> TTG	Substitution	Ser -> Leu	1408
I_cangae	rps3 CDS	19376	2	1	2	CC -> TT	GCC -> GTT	Substitution	Ala -> Val	1033 -> 1258
I_cangae	rps3 CDS	19384	1	1	1	C -> T	CGG -> TGG	Substitution	Arg -> Trp	926
I_cangae	rps3 CDS	19389	1	1	3	C -> T	GTC -> GTT	None		915
I_cangae	rps3 CDS	19390	1	1	1	C -> T	CCA -> TCA	Substitution	Pro -> Ser	904
I_cangae	rps3 CDS	19397	1	1	2	C -> T	TCT -> TTT	Substitution	Ser -> Phe	788
I_cangae	rps4 CDS	19496	1	1	2	C -> T	TCG -> TTG	Substitution	Ser -> Leu	6833
I_cangae	rps4 CDS	19505	1	1	2	C -> T	TCT -> TTT	Substitution	Ser -> Phe	7392
I_cangae	rps4 CDS	19519	1	1	1	T -> C	TGA -> CGA	Extension	Stop Codon -> Arg	7600
I_cangae	rps4 CDS	19524	1	1	3	C -> T	ATC -> ATT	None		7636
I_cangae	rps4 CDS	19537	1	1	1	C -> T	CGG -> TGG	Substitution	Arg -> Trp	7789
I_cangae	rps4 CDS	19553	1	1	2	C -> T	CCG -> CTG	Substitution	Pro -> Leu	8072
I_cangae	rps4 CDS	19639	1	1	1	T -> C	TAA -> CAA	Extension	Stop Codon -> Gln	7121
I_cangae	rps4 CDS	19648	1	1	1	C -> T	CCT -> TCT	Substitution	Pro -> Ser	7605
I_cangae	rps4 CDS	19652	1	1	2	C -> T	CCT -> CTT	Substitution	Pro -> Leu	7768
I_cangae	rps4 CDS	19657	1	1	1	C -> T	CAT -> TAT	Substitution	His -> Tyr	8001
I_cangae	rps4 CDS	19670	1	1	2	C -> T	CCT -> CTT	Substitution	Pro -> Leu	8064
I_cangae	rps4 CDS	19690	1	1	1	C -> T	CAC -> TAC	Substitution	His -> Tyr	6770
I_cangae	rps4 CDS	19696	1	1	1	C -> T	CAT -> TAT	Substitution	His -> Tyr	7368
I_cangae	rps4 CDS	19721	1	1	2	C -> T	CCA -> CTA	Substitution	Pro -> Leu	7824
I_cangae	rps4 CDS	19729	2	1	1	CC -> TT	CCA -> TTA	Substitution	Pro -> Leu	8252 -> 8395
I_cangae	rps4 CDS	19742	1	1	2	C -> T	TCA -> TTA	Substitution	Ser -> Leu	7800
I_cangae	rps4 CDS	19746	1	1	3	C -> T	GAC -> GAT	None		7761
I_cangae	rps4 CDS	19754	1	1	2	C -> T	CCG -> CTG	Substitution	Pro -> Leu	7718
I_cangae	rps4 CDS	19769	1	1	2	C -> T	TCC -> TTC	Substitution	Ser -> Phe	8075
I_cangae	rps4 CDS	19779	1	1	3	C -> T	ACC -> ACT	None		7833
I_cangae	rps4 CDS	19795	1	1	1	T -> C	TAG -> CAG	Extension	Stop Codon -> Gln	8019
I_cangae	rps4 CDS	19799	1	1	2	C -> T	CCA -> CTA	Substitution	Pro -> Leu	8624
I_cangae	rps4 CDS	19802	1	1	2	C -> T	ACA -> ATA	Substitution	Thr -> Ile	8701
I_cangae	rps4 CDS	19823	2	1	2	CC -> TT	GCC -> GTT	Substitution	Ala -> Val	9477 -> 9726
I_cangae	rps4 CDS	19828	2	1	1	CC -> TT	CCC -> TTC	Substitution	Pro -> Phe	9374
I_cangae	rps4 CDS	19846	1	1	1	C -> T	CAT -> TAT	Substitution	His -> Tyr	9219
I_cangae	rps4 CDS	19855	1	1	1	T -> C	TGA -> CGA	Extension	Stop Codon -> Arg	9104
I_cangae	rps4 CDS	19859	1	1	2	C -> T	GCA -> GTA	Substitution	Ala -> Val	9366
I_cangae	rps4 CDS	19861	1	1	1	C -> T	CCC -> TCC	Substitution	Pro -> Ser	9182
I_cangae	rps4 CDS	19874	1	1	2	C -> T	CCT -> CTT	Substitution	Pro -> Leu	10187
I_cangae	rps4 CDS	19877	1	1	2	C -> T	ACA -> ATA	Substitution	Thr -> Ile	10276
I_cangae	rps4 CDS	19879	1	1	1	C -> T	CCT -> TCT	Substitution	Pro -> Ser	10299
I_cangae	rps4 CDS	19897	2	1	1	CC -> TT	CCC -> TTC	Substitution	Pro -> Phe	10066 -> 10128
I_cangae	rps4 CDS	19904	1	1	2	C -> T	CCG -> CTG	Substitution	Pro -> Leu	10767
I_cangae	rps4 CDS	19940	1	1	2	C -> T	CCG -> CTG	Substitution	Pro -> Leu	9562
I_cangae	rps4 CDS	19954	1	1	1	C -> T	CCT -> TCT	Substitution	Pro -> Ser	9464
I_cangae	rps4 CDS	19967	1	1	2	C -> T	CCT -> CTT	Substitution	Pro -> Leu	8946
I_cangae	rps4 CDS	19989	1	1	3	C -> T	TCC -> TCT	None		8468
I_cangae	rps4 CDS	20029	1	1	1	T -> C	TAA -> CAA	Extension	Stop Codon -> Gln	6063
I_cangae	rps4 CDS	20080	2	1	1	CC -> TT	CCA -> TTA	Substitution	Pro -> Leu	5286 -> 5291
I_cangae	rps4 CDS	20096	1	1	2	C -> T	TCA -> TTA	Substitution	Ser -> Leu	6074
I_cangae	rps4 CDS	20117	1	1	2	C -> T	CCA -> CTA	Substitution	Pro -> Leu	6079
I_cangae	rps4 CDS	20132	1	1	2	C -> T	TCG -> TTG	Substitution	Ser -> Leu	6449
I_cangae	rps4 CDS	20143	1	1	1	C -> T	CAC -> TAC	Substitution	His -> Tyr	8007
I_cangae	rps4 CDS	20150	1	1	2	C -> T	ACA -> ATA	Substitution	Thr -> Ile	8080
I_cangae	rps4 CDS	20153	1	1	2	C -> T	CCA -> CTA	Substitution	Pro -> Leu	8105
I_cangae	rps4 CDS	20156	1	1	2	C -> T	TCT -> TTT	Substitution	Ser -> Phe	8370
I_cangae	rps4 CDS	20175	1	1	3	C -> T	CCC -> CCT	None		9072
I_cangae	rps4 CDS	20189	1	1	2	C -> T	CCG -> CTG	Substitution	Pro -> Leu	8726
I_cangae	rps4 CDS	20194	1	1	1	C -> T	CCT -> TCT	Substitution	Pro -> Ser	9129
I_cangae	rps4 CDS	20213	1	1	2	C -> T	CCT -> CTT	Substitution	Pro -> Leu	9151
I_cangae	sdh3 CDS	20233	1	1	1	T -> C	TGA -> CGA	Extension	Stop Codon -> Arg	3056
I_cangae	sdh3 CDS	20242	1	1	1	C -> T	CCA -> TCA	Substitution	Pro -> Ser	3446
I_cangae	sdh3 CDS	20252	1	1	2	C -> T	CCT -> CTT	Substitution	Pro -> Leu	3775
I_cangae	sdh3 CDS	20256	1	1	3	C -> T	ACC -> ACT	None		4158
I_cangae	sdh3 CDS	20260	1	1	1	C -> T	CAT -> TAT	Substitution	His -> Tyr	4236
I_cangae	sdh3 CDS	20269	1	1	1	T -> C	TAG -> CAG	Extension	Stop Codon -> Gln	4692
I_cangae	sdh3 CDS	20278	2	1	1	CC -> TT	CCG -> TTG	Substitution	Pro -> Leu	5242 -> 5249
I_cangae	sdh3 CDS	20287	1	1	1	C -> T	CCC -> TCC	Substitution	Pro -> Ser	5587
I_cangae	sdh3 CDS	20291	1	1	2	C -> T	ACT -> ATT	Substitution	Thr -> Ile	5636
I_cangae	sdh3 CDS	20296	1	1	1	C -> T	CAT -> TAT	Substitution	His -> Tyr	5714
I_cangae	sdh3 CDS	20305	1	1	1	C -> T	CCA -> TCA	Substitution	Pro -> Ser	5782
I_cangae	sdh3 CDS	20314	3	1	1	CCC -> TTT	CCC -> TTT	Substitution	Pro -> Phe	5972 -> 5980
I_cangae	sdh3 CDS	20318	1	1	2	C -> T	TCA -> TTA	Substitution	Ser -> Leu	6120
I_cangae	sdh3 CDS	20341	1	1	1	C -> T	CTT -> TTT	Substitution	Leu -> Phe	6699
I_cangae	sdh3 CDS	20346	1	1	3	C -> T	CCC -> CCT	None		6830
I_cangae	sdh3 CDS	20348	1	1	2	C -> T	TCT -> TTT	Substitution	Ser -> Phe	6858
I_cangae	sdh3 CDS	20351	1	1	2	C -> T	TCG -> TTG	Substitution	Ser -> Leu	6437
I_cangae	sdh3 CDS	20372	1	1	2	C -> T	CCG -> CTG	Substitution	Pro -> Leu	5305
I_cangae	sdh3 CDS	20381	1	1	2	C -> T	TCT -> TTT	Substitution	Ser -> Phe	5599
I_cangae	sdh3 CDS	20383	1	1	1	C -> T	CAT -> TAT	Substitution	His -> Tyr	5522
I_cangae	sdh3 CDS	20406	1	1	3	C -> T	TTC -> TTT	None		5108
I_cangae	sdh3 CDS	20440	2	1	1	CC -> TT	CCA -> TTA	Substitution	Pro -> Leu	5282 -> 5293
I_cangae	sdh3 CDS	20458	1	1	1	C -> T	CGC -> TGC	Substitution	Arg -> Cys	5146
I_cangae	sdh3 CDS	20489	1	1	2	C -> T	TCA -> TTA	Substitution	Ser -> Leu	4239
I_cangae	sdh3 CDS	20500	1	1	1	T -> C	TGG -> CGG	Substitution	Trp -> Arg	3799
I_cangae	sdh3 CDS	20510	1	1	2	C -> T	CCA -> CTA	Substitution	Pro -> Leu	3250
I_cangae	sdh3 CDS	20515	1	1	1	C -> T	CAA -> TAA	Truncation	Gln -> Stop Codon	2923
I_cangae	tatC CDS	20629	1	1	1	C -> T	CGT -> TGT	Substitution	Arg -> Cys	672
I_cangae	tatC CDS	20632	1	1	1	C -> T	CAT -> TAT	Substitution	His -> Tyr	702
I_cangae	tatC CDS	20651	1	1	2	C -> T	CCT -> CTT	Substitution	Pro -> Leu	667
I_cangae	tatC CDS	20661	1	1	3	C -> T	TTC -> TTT	None		666
I_cangae	tatC CDS	20831	1	1	2	C -> T	TCT -> TTT	Substitution	Ser -> Phe	667
I_cangae	tatC CDS	20841	1	1	3	C -> T	CCC -> CCT	None		618
I_cangae	tatC CDS	20899	1	1	1	C -> T	CAC -> TAC	Substitution	His -> Tyr	535
I_cangae	tatC CDS	20903	1	1	2	C -> T	TCT -> TTT	Substitution	Ser -> Phe	557
I_cangae	tatC CDS	20941	1	1	1	C -> T	CCT -> TCT	Substitution	Pro -> Ser	515
I_cangae	tatC CDS	21179	1	1	2	C -> T	ACG -> ATG	Substitution	Thr -> Met	482
I_cangae	tatC CDS	21181	1	1	1	C -> T	CCA -> TCA	Substitution	Pro -> Ser	481
I_cangae	tatC CDS	21239	1	1	2	C -> T	TCT -> TTT	Substitution	Ser -> Phe	273
I_cangae	tatC CDS	21330	1	1	3	C -> T	TTC -> TTT	None		104
I_echinospora	atp1 CDS	2	1	1	2	C -> T	ACG -> ATG	Substitution	Thr -> Met	129
I_echinospora	atp1 CDS	16	2	1	1	CC -> TT	CCA -> TTA	Substitution	Pro -> Leu	173
I_echinospora	atp1 CDS	25	1	1	1	C -> T	CTA -> TTA	None		185
I_echinospora	atp1 CDS	29	1	1	2	C -> T	CCG -> CTG	Substitution	Pro -> Leu	186
I_echinospora	atp1 CDS	54	1	1	3	C -> T	CAC -> CAT	None		231
I_echinospora	atp1 CDS	57	1	1	3	C -> T	ACC -> ACT	None		235
I_echinospora	atp1 CDS	62	1	1	2	C -> T	TCG -> TTG	Substitution	Ser -> Leu	227
I_echinospora	atp1 CDS	82	1	1	1	T -> C	TGA -> CGA	Extension	Stop Codon -> Arg	239
I_echinospora	atp1 CDS	91	1	1	1	C -> T	CCA -> TCA	Substitution	Pro -> Ser	234
I_echinospora	atp1 CDS	125	1	1	2	C -> T	TCG -> TTG	Substitution	Ser -> Leu	236
I_echinospora	atp1 CDS	136	1	1	1	T -> C	TAA -> CAA	Extension	Stop Codon -> Gln	244
I_echinospora	atp1 CDS	148	2	1	1	CC -> TT	CCA -> TTA	Substitution	Pro -> Leu	223 -> 227
I_echinospora	atp1 CDS	179	1	1	2	C -> T	ACG -> ATG	Substitution	Thr -> Met	266
I_echinospora	atp1 CDS	185	1	1	2	C -> T	TCG -> TTG	Substitution	Ser -> Leu	254
I_echinospora	atp1 CDS	190	2	1	1	CC -> TT	CCG -> TTG	Substitution	Pro -> Leu	255 -> 258
I_echinospora	atp1 CDS	239	1	1	2	C -> T	ACT -> ATT	Substitution	Thr -> Ile	229
I_echinospora	atp1 CDS	275	2	1	2	CC -> TT	ACC -> ATT	Substitution	Thr -> Ile	203
I_echinospora	atp1 CDS	310	1	1	1	T -> C	TGT -> CGT	Substitution	Cys -> Arg	222
I_echinospora	atp1 CDS	326	1	1	2	C -> T	TCA -> TTA	Substitution	Ser -> Leu	202
I_echinospora	atp1 CDS	355	1	1	1	C -> T	CGT -> TGT	Substitution	Arg -> Cys	221
I_echinospora	atp1 CDS	386	1	1	2	C -> T	GCG -> GTG	Substitution	Ala -> Val	247
I_echinospora	atp1 CDS	419	1	1	2	C -> T	GCG -> GTG	Substitution	Ala -> Val	251
I_echinospora	atp1 CDS	461	1	1	2	C -> T	CCG -> CTG	Substitution	Pro -> Leu	237
I_echinospora	atp1 CDS	470	1	1	2	C -> T	ACA -> ATA	Substitution	Thr -> Ile	242
I_echinospora	atp1 CDS	481	1	1	1	T -> C	TAA -> CAA	Extension	Stop Codon -> Gln	237
I_echinospora	atp1 CDS	484	1	1	1	T -> C	TGA -> CGA	Extension	Stop Codon -> Arg	251
I_echinospora	atp1 CDS	490	2	1	1	CC -> TT	CCA -> TTA	Substitution	Pro -> Leu	246 -> 248
I_echinospora	atp1 CDS	540	1	1	3	C -> T	ACC -> ACT	None		223
I_echinospora	atp1 CDS	545	1	1	2	C -> T	CCG -> CTG	Substitution	Pro -> Leu	214
I_echinospora	atp1 CDS	550	1	1	1	T -> C	TGA -> CGA	Extension	Stop Codon -> Arg	187
I_echinospora	atp1 CDS	561	1	1	3	C -> T	ATC -> ATT	None		183
I_echinospora	atp1 CDS	564	1	1	3	C -> T	AAC -> AAT	None		186
I_echinospora	atp1 CDS	576	1	1	3	C -> T	ACC -> ACT	None		169
I_echinospora	atp1 CDS	593	1	1	2	C -> T	TCG -> TTG	Substitution	Ser -> Leu	165
I_echinospora	atp1 CDS	598	1	1	1	C -> T	CGT -> TGT	Substitution	Arg -> Cys	172
I_echinospora	atp1 CDS	604	1	1	1	C -> T	CAT -> TAT	Substitution	His -> Tyr	173
I_echinospora	atp1 CDS	608	1	1	2	C -> T	GCA -> GTA	Substitution	Ala -> Val	167
I_echinospora	atp1 CDS	615	1	1	3	C -> T	ATC -> ATT	None		164
I_echinospora	atp1 CDS	619	1	1	1	T -> C	TGA -> CGA	Extension	Stop Codon -> Arg	168
I_echinospora	atp1 CDS	625	1	1	1	T -> C	TGC -> CGC	Substitution	Cys -> Arg	164
I_echinospora	atp1 CDS	628	2	1	1	CT -> TC	CTA -> TCA	Substitution	Leu -> Ser	158 -> 161
I_echinospora	atp1 CDS	632	1	1	2	T -> C	ATC -> ACC	Substitution	Ile -> Thr	154
I_echinospora	atp1 CDS	638	1	1	2	T -> C	GTA -> GCA	Substitution	Val -> Ala	160
I_echinospora	atp1 CDS	640	1	1	1	T -> C	TAA -> CAA	Extension	Stop Codon -> Gln	159
I_echinospora	atp1 CDS	656	1	1	2	C -> T	CCT -> CTT	Substitution	Pro -> Leu	156
I_echinospora	atp1 CDS	658	1	1	1	C -> T	CCA -> TCA	Substitution	Pro -> Ser	159
I_echinospora	atp1 CDS	671	1	1	2	T -> C	GTT -> GCT	Substitution	Val -> Ala	136
I_echinospora	atp1 CDS	682	1	1	1	C -> T	CGC -> TGC	Substitution	Arg -> Cys	136
I_echinospora	atp1 CDS	687	1	1	3	C -> T	ATC -> ATT	None		163
I_echinospora	atp1 CDS	689	1	1	2	C -> T	ACA -> ATA	Substitution	Thr -> Ile	167
I_echinospora	atp1 CDS	706	1	1	1	C -> T	CCG -> TCG	Substitution	Pro -> Ser	161
I_echinospora	atp1 CDS	722	1	1	2	C -> T	CCG -> CTG	Substitution	Pro -> Leu	152
I_echinospora	atp1 CDS	724	1	1	1	T -> C	TAA -> CAA	Extension	Stop Codon -> Gln	152
I_echinospora	atp1 CDS	731	1	1	2	C -> T	CCG -> CTG	Substitution	Pro -> Leu	160
I_echinospora	atp1 CDS	739	1	1	1	C -> T	CAT -> TAT	Substitution	His -> Tyr	157
I_echinospora	atp1 CDS	742	1	1	1	C -> T	CCA -> TCA	Substitution	Pro -> Ser	164
I_echinospora	atp1 CDS	748	1	1	1	C -> T	CGT -> TGT	Substitution	Arg -> Cys	160
I_echinospora	atp1 CDS	755	1	1	2	C -> T	ACG -> ATG	Substitution	Thr -> Met	160
I_echinospora	atp1 CDS	766	2	1	1	CC -> TT	CCT -> TTT	Substitution	Pro -> Phe	175 -> 176
I_echinospora	atp1 CDS	791	1	1	2	C -> T	TCA -> TTA	Substitution	Ser -> Leu	178
I_echinospora	atp1 CDS	795	1	1	3	C -> T	ATC -> ATT	None		176
I_echinospora	atp1 CDS	799	1	1	1	C -> T	CAT -> TAT	Substitution	His -> Tyr	179
I_echinospora	atp1 CDS	809	1	1	2	C -> T	CCG -> CTG	Substitution	Pro -> Leu	187
I_echinospora	atp1 CDS	817	1	1	1	T -> C	TAA -> CAA	Extension	Stop Codon -> Gln	175
I_echinospora	atp1 CDS	820	1	1	1	C -> T	CCA -> TCA	Substitution	Pro -> Ser	173
I_echinospora	atp1 CDS	829	1	1	1	C -> T	CAT -> TAT	Substitution	His -> Tyr	191
I_echinospora	atp1 CDS	832	1	1	1	T -> C	TGC -> CGC	Substitution	Cys -> Arg	199
I_echinospora	atp1 CDS	835	1	1	1	T -> C	TAA -> CAA	Extension	Stop Codon -> Gln	206
I_echinospora	atp1 CDS	839	1	1	2	C -> T	ACG -> ATG	Substitution	Thr -> Met	207
I_echinospora	atp1 CDS	841	1	1	1	C -> T	CCA -> TCA	Substitution	Pro -> Ser	208
I_echinospora	atp1 CDS	845	1	1	2	C -> T	TCA -> TTA	Substitution	Ser -> Leu	208
I_echinospora	atp1 CDS	851	1	1	2	C -> T	TCA -> TTA	Substitution	Ser -> Leu	218
I_echinospora	atp1 CDS	878	1	1	2	C -> T	TCC -> TTC	Substitution	Ser -> Phe	210
I_echinospora	atp1 CDS	892	3	1	1	CCC -> TTT	CCC -> TTT	Substitution	Pro -> Phe	208 -> 211
I_echinospora	atp1 CDS	895	1	1	1	C -> T	CAT -> TAT	Substitution	His -> Tyr	213
I_echinospora	atp1 CDS	899	1	1	2	C -> T	TCA -> TTA	Substitution	Ser -> Leu	218
I_echinospora	atp1 CDS	904	1	1	1	C -> T	CCT -> TCT	Substitution	Pro -> Ser	218
I_echinospora	atp1 CDS	911	1	1	2	C -> T	TCA -> TTA	Substitution	Ser -> Leu	217
I_echinospora	atp1 CDS	914	1	1	2	C -> T	TCA -> TTA	Substitution	Ser -> Leu	225
I_echinospora	atp1 CDS	924	1	1	3	C -> T	GCC -> GCT	None		243
I_echinospora	atp1 CDS	959	1	1	2	C -> T	TCG -> TTG	Substitution	Ser -> Leu	230
I_echinospora	atp1 CDS	968	1	1	2	C -> T	TCA -> TTA	Substitution	Ser -> Leu	233
I_echinospora	atp1 CDS	974	1	1	2	C -> T	GCG -> GTG	Substitution	Ala -> Val	227
I_echinospora	atp1 CDS	996	1	1	3	C -> T	GAC -> GAT	None		242
I_echinospora	atp1 CDS	1000	1	1	1	C -> T	CCT -> TCT	Substitution	Pro -> Ser	250
I_echinospora	atp1 CDS	1006	1	1	1	C -> T	CAT -> TAT	Substitution	His -> Tyr	264
I_echinospora	atp1 CDS	1017	1	1	3	C -> T	ACC -> ACT	None		222
I_echinospora	atp1 CDS	1027	1	1	1	C -> T	CCT -> TCT	Substitution	Pro -> Ser	230
I_echinospora	atp1 CDS	1031	1	1	2	C -> T	ACT -> ATT	Substitution	Thr -> Ile	239
I_echinospora	atp1 CDS	1034	1	1	2	T -> C	ATA -> ACA	Substitution	Ile -> Thr	236
I_echinospora	atp1 CDS	1042	1	1	1	T -> C	TAA -> CAA	Extension	Stop Codon -> Gln	224
I_echinospora	atp1 CDS	1048	2	1	1	CC -> TT	CCT -> TTT	Substitution	Pro -> Phe	210 -> 212
I_echinospora	atp1 CDS	1052	1	1	2	C -> T	TCG -> TTG	Substitution	Ser -> Leu	217
I_echinospora	atp1 CDS	1066	1	1	1	C -> T	CTT -> TTT	Substitution	Leu -> Phe	217
I_echinospora	atp1 CDS	1069	1	1	1	C -> T	CAT -> TAT	Substitution	His -> Tyr	220
I_echinospora	atp1 CDS	1081	1	1	1	T -> C	TGA -> CGA	Extension	Stop Codon -> Arg	201
I_echinospora	atp1 CDS	1084	1	1	1	T -> C	TCT -> CCT	Substitution	Ser -> Pro	206
I_echinospora	atp1 CDS	1088	1	1	2	T -> C	GTT -> GCT	Substitution	Val -> Ala	205
I_echinospora	atp1 CDS	1103	1	1	2	C -> T	TCA -> TTA	Substitution	Ser -> Leu	216
I_echinospora	atp1 CDS	1105	1	1	1	C -> T	CCA -> TCA	Substitution	Pro -> Ser	223
I_echinospora	atp1 CDS	1111	1	1	1	C -> T	CCT -> TCT	Substitution	Pro -> Ser	234
I_echinospora	atp1 CDS	1114	1	1	1	T -> C	TGC -> CGC	Substitution	Cys -> Arg	237
I_echinospora	atp1 CDS	1156	1	1	1	C -> T	CGT -> TGT	Substitution	Arg -> Cys	256
I_echinospora	atp1 CDS	1172	1	1	2	C -> T	CCA -> CTA	Substitution	Pro -> Leu	287
I_echinospora	atp1 CDS	1178	1	1	2	C -> T	TCG -> TTG	Substitution	Ser -> Leu	295
I_echinospora	atp1 CDS	1205	1	1	2	C -> T	TCT -> TTT	Substitution	Ser -> Phe	260
I_echinospora	atp1 CDS	1214	2	1	2	CC -> TT	TCC -> TTT	Substitution	Ser -> Phe	266 -> 268
I_echinospora	atp1 CDS	1226	1	1	2	C -> T	CCT -> CTT	Substitution	Pro -> Leu	286
I_echinospora	atp1 CDS	1247	1	1	2	C -> T	TCA -> TTA	Substitution	Ser -> Leu	295
I_echinospora	atp1 CDS	1250	1	1	2	C -> T	TCG -> TTG	Substitution	Ser -> Leu	293
I_echinospora	atp1 CDS	1255	1	1	1	T -> C	TGT -> CGT	Substitution	Cys -> Arg	290
I_echinospora	atp1 CDS	1268	1	1	2	C -> T	CCA -> CTA	Substitution	Pro -> Leu	260
I_echinospora	atp1 CDS	1277	1	1	2	C -> T	GCT -> GTT	Substitution	Ala -> Val	248
I_echinospora	atp1 CDS	1285	1	1	1	T -> C	TAA -> CAA	Extension	Stop Codon -> Gln	263
I_echinospora	atp1 CDS	1291	1	1	1	T -> C	TAA -> CAA	Extension	Stop Codon -> Gln	254
I_echinospora	atp1 CDS	1304	1	1	2	C -> T	CCT -> CTT	Substitution	Pro -> Leu	256
I_echinospora	atp1 CDS	1322	1	1	2	C -> T	ACC -> ATC	Substitution	Thr -> Ile	256
I_echinospora	atp1 CDS	1331	1	1	2	C -> T	ACT -> ATT	Substitution	Thr -> Ile	231
I_echinospora	atp1 CDS	1344	1	1	3	C -> T	GTC -> GTT	None		193
I_echinospora	atp1 CDS	1351	1	1	1	T -> C	TAT -> CAT	Substitution	Tyr -> His	199
I_echinospora	atp1 CDS	1355	1	1	2	C -> T	TCA -> TTA	Substitution	Ser -> Leu	217
I_echinospora	atp1 CDS	1372	1	1	1	C -> T	CCG -> TCG	Substitution	Pro -> Ser	224
I_echinospora	atp1 CDS	1385	1	1	2	A -> G	AAA -> AGA	Substitution	Lys -> Arg	257
I_echinospora	atp1 CDS	1387	1	1	1	C -> T	CAT -> TAT	Substitution	His -> Tyr	262
I_echinospora	atp1 CDS	1393	1	1	1	T -> C	TAA -> CAA	Extension	Stop Codon -> Gln	259
I_echinospora	atp1 CDS	1400	1	1	2	C -> T	CCA -> CTA	Substitution	Pro -> Leu	250
I_echinospora	atp1 CDS	1403	1	1	2	C -> T	TCG -> TTG	Substitution	Ser -> Leu	257
I_echinospora	atp1 CDS	1417	1	1	1	C -> T	CCT -> TCT	Substitution	Pro -> Ser	268
I_echinospora	atp1 CDS	1429	1	1	1	C -> T	CCT -> TCT	Substitution	Pro -> Ser	287
I_echinospora	atp1 CDS	1436	2	1	2	CC -> TT	ACC -> ATT	Substitution	Thr -> Ile	288
I_echinospora	atp1 CDS	1439	1	1	2	C -> T	GCG -> GTG	Substitution	Ala -> Val	292
I_echinospora	atp1 CDS	1478	1	1	2	C -> T	CCG -> CTG	Substitution	Pro -> Leu	283
I_echinospora	atp1 CDS	1487	1	1	2	C -> T	TCT -> TTT	Substitution	Ser -> Phe	231
I_echinospora	atp1 CDS	1489	1	1	1	C -> T	CAC -> TAC	Substitution	His -> Tyr	229
I_echinospora	atp1 CDS	1499	2	1	2	CC -> TT	TCC -> TTT	Substitution	Ser -> Phe	213 -> 214
I_echinospora	atp1 CDS	1514	1	1	2	C -> T	CCT -> CTT	Substitution	Pro -> Leu	168
I_echinospora	atp1 CDS	1522	1	1	1	C -> T	CAC -> TAC	Substitution	His -> Tyr	161
I_echinospora	atp4 CDS	1569	1	1	3	C -> T	TTC -> TTT	None		49
I_echinospora	atp4 CDS	1571	1	1	2	C -> T	GCC -> GTC	Substitution	Ala -> Val	50
I_echinospora	atp4 CDS	1607	1	1	2	C -> T	TCT -> TTT	Substitution	Ser -> Phe	66
I_echinospora	atp4 CDS	1651	1	1	1	A -> G	ATA -> GTA	Substitution	Ile -> Val	88
I_echinospora	atp4 CDS	1681	1	1	1	T -> C	TTC -> CTC	Substitution	Phe -> Leu	77
I_echinospora	atp4 CDS	1717	1	1	1	C -> T	CTT -> TTT	Substitution	Leu -> Phe	74
I_echinospora	atp4 CDS	1870	1	1	1	A -> G	AAA -> GAA	Substitution	Lys -> Glu	58
I_echinospora	atp4 CDS	1878	1	1	3	C -> T	ACC -> ACT	None		61
I_echinospora	atp4 CDS	1886	1	1	2	C -> T	GCT -> GTT	Substitution	Ala -> Val	63
I_echinospora	atp4 CDS	1919	1	1	2	A -> G	GAA -> GGA	Substitution	Glu -> Gly	121
I_echinospora	atp4 CDS	1955	1	1	2	G -> A	CGT -> CAT	Substitution	Arg -> His	335
I_echinospora	atp4 CDS	1976	1	1	2	C -> T	ACT -> ATT	Substitution	Thr -> Ile	373
I_echinospora	atp4 CDS	2001	1	1	3	C -> T	GAC -> GAT	None		341
I_echinospora	atp4 CDS	2026	1	1	1	T -> C	TTG -> CTG	None		303
I_echinospora	atp4 CDS	2030	1	1	2	G -> A	CGG -> CAG	Substitution	Arg -> Gln	278
I_echinospora	atp6 CDS	2144	1	1	2	C -> T	ACG -> ATG	Substitution	Thr -> Met	73
I_echinospora	atp6 CDS	2159	1	1	2	C -> T	CCA -> CTA	Substitution	Pro -> Leu	102
I_echinospora	atp6 CDS	2164	1	1	1	T -> C	TAA -> CAA	Extension	Stop Codon -> Gln	111
I_echinospora	atp6 CDS	2174	1	1	2	C -> T	ACT -> ATT	Substitution	Thr -> Ile	115
I_echinospora	atp6 CDS	2183	1	1	2	C -> T	TCG -> TTG	Substitution	Ser -> Leu	125
I_echinospora	atp6 CDS	2216	1	1	2	T -> C	TTG -> TCG	Substitution	Leu -> Ser	169
I_echinospora	atp6 CDS	2219	1	1	2	C -> T	TCT -> TTT	Substitution	Ser -> Phe	176
I_echinospora	atp6 CDS	2230	1	1	1	C -> T	CCT -> TCT	Substitution	Pro -> Ser	181
I_echinospora	atp6 CDS	2234	1	1	2	C -> T	TCG -> TTG	Substitution	Ser -> Leu	185
I_echinospora	atp6 CDS	2246	1	1	2	C -> T	CCA -> CTA	Substitution	Pro -> Leu	174
I_echinospora	atp6 CDS	2253	1	1	3	C -> T	ATC -> ATT	None		163
I_echinospora	atp6 CDS	2283	1	1	3	C -> T	GTC -> GTT	None		162
I_echinospora	atp6 CDS	2287	1	1	1	T -> C	TGA -> CGA	Extension	Stop Codon -> Arg	162
I_echinospora	atp6 CDS	2309	1	1	2	T -> C	CTA -> CCA	Substitution	Leu -> Pro	156
I_echinospora	atp6 CDS	2317	1	1	1	C -> T	CGG -> TGG	Substitution	Arg -> Trp	183
I_echinospora	atp6 CDS	2323	1	1	1	C -> T	CCC -> TCC	Substitution	Pro -> Ser	179
I_echinospora	atp6 CDS	2341	1	1	1	C -> T	CAC -> TAC	Substitution	His -> Tyr	180
I_echinospora	atp6 CDS	2347	2	1	1	CC -> TT	CCT -> TTT	Substitution	Pro -> Phe	177
I_echinospora	atp6 CDS	2354	1	1	2	C -> T	CCG -> CTG	Substitution	Pro -> Leu	171
I_echinospora	atp6 CDS	2363	1	1	2	C -> T	TCG -> TTG	Substitution	Ser -> Leu	168
I_echinospora	atp6 CDS	2370	1	1	3	C -> T	AAC -> AAT	None		169
I_echinospora	atp6 CDS	2374	1	1	1	T -> C	TAA -> CAA	Extension	Stop Codon -> Gln	172
I_echinospora	atp6 CDS	2378	1	1	2	C -> T	ACA -> ATA	Substitution	Thr -> Ile	171
I_echinospora	atp6 CDS	2409	1	1	3	C -> T	TTC -> TTT	None		130
I_echinospora	atp6 CDS	2411	1	1	2	C -> T	TCT -> TTT	Substitution	Ser -> Phe	137
I_echinospora	atp6 CDS	2422	2	1	1	CC -> TT	CCT -> TTT	Substitution	Pro -> Phe	109
I_echinospora	atp6 CDS	2427	1	1	3	C -> T	GTC -> GTT	None		106
I_echinospora	atp6 CDS	2431	3	1	1	CCC -> TTT	CCC -> TTT	Substitution	Pro -> Phe	103 -> 105
I_echinospora	atp6 CDS	2438	1	1	2	C -> T	TCC -> TTC	Substitution	Ser -> Phe	96
I_echinospora	atp6 CDS	2444	1	1	2	C -> T	TCA -> TTA	Substitution	Ser -> Leu	94
I_echinospora	atp6 CDS	2449	1	1	1	C -> T	CGT -> TGT	Substitution	Arg -> Cys	96
I_echinospora	atp6 CDS	2458	1	1	1	A -> G	ATC -> GTC	Substitution	Ile -> Val	96
I_echinospora	atp6 CDS	2465	1	1	2	C -> T	ACG -> ATG	Substitution	Thr -> Met	97
I_echinospora	atp6 CDS	2479	1	1	1	C -> T	CTT -> TTT	Substitution	Leu -> Phe	105
I_echinospora	atp6 CDS	2485	1	1	1	G -> A	GTA -> ATA	Substitution	Val -> Ile	105
I_echinospora	atp6 CDS	2498	1	1	2	C -> T	TCT -> TTT	Substitution	Ser -> Phe	105
I_echinospora	atp6 CDS	2528	1	1	2	C -> T	CCT -> CTT	Substitution	Pro -> Leu	115
I_echinospora	atp6 CDS	2530	2	1	1	CC -> TT	CCT -> TTT	Substitution	Pro -> Phe	116
I_echinospora	atp6 CDS	2550	1	1	3	C -> T	ATC -> ATT	None		131
I_echinospora	atp6 CDS	2555	1	1	2	C -> T	TCT -> TTT	Substitution	Ser -> Phe	124
I_echinospora	atp6 CDS	2557	1	1	1	T -> C	TGA -> CGA	Extension	Stop Codon -> Arg	134
I_echinospora	atp6 CDS	2585	1	1	2	C -> T	TCC -> TTC	Substitution	Ser -> Phe	145
I_echinospora	atp6 CDS	2588	1	1	2	C -> T	CCA -> CTA	Substitution	Pro -> Leu	144
I_echinospora	atp6 CDS	2590	2	1	1	CC -> TT	CCA -> TTA	Substitution	Pro -> Leu	146
I_echinospora	atp6 CDS	2636	1	1	2	C -> T	CCT -> CTT	Substitution	Pro -> Leu	139
I_echinospora	atp6 CDS	2642	1	1	2	C -> T	CCA -> CTA	Substitution	Pro -> Leu	136
I_echinospora	atp6 CDS	2647	1	1	1	C -> T	CCC -> TCC	Substitution	Pro -> Ser	140
I_echinospora	atp6 CDS	2650	1	1	1	C -> T	CAT -> TAT	Substitution	His -> Tyr	139
I_echinospora	atp6 CDS	2653	1	1	1	C -> T	CGT -> TGT	Substitution	Arg -> Cys	143
I_echinospora	atp6 CDS	2659	1	1	1	T -> C	TGC -> CGC	Substitution	Cys -> Arg	135
I_echinospora	atp6 CDS	2666	1	1	2	C -> T	TCA -> TTA	Substitution	Ser -> Leu	142
I_echinospora	atp6 CDS	2671	2	1	1	CC -> TT	CCA -> TTA	Substitution	Pro -> Leu	128 -> 133
I_echinospora	atp6 CDS	2680	1	1	1	T -> C	TGT -> CGT	Substitution	Cys -> Arg	135
I_echinospora	atp6 CDS	2684	1	1	2	C -> T	TCA -> TTA	Substitution	Ser -> Leu	141
I_echinospora	atp6 CDS	2687	2	1	2	CC -> TT	TCC -> TTT	Substitution	Ser -> Phe	148 -> 151
I_echinospora	atp6 CDS	2707	1	1	1	T -> C	TAT -> CAT	Substitution	Tyr -> His	127
I_echinospora	atp6 CDS	2714	1	1	2	C -> T	TCA -> TTA	Substitution	Ser -> Leu	140
I_echinospora	atp6 CDS	2725	2	1	1	CC -> TT	CCA -> TTA	Substitution	Pro -> Leu	141 -> 142
I_echinospora	atp6 CDS	2734	2	1	1	CC -> TT	CCT -> TTT	Substitution	Pro -> Phe	145 -> 147
I_echinospora	atp6 CDS	2747	1	1	2	C -> T	ACG -> ATG	Substitution	Thr -> Met	130
I_echinospora	atp6 CDS	2750	1	1	2	C -> T	TCA -> TTA	Substitution	Ser -> Leu	129
I_echinospora	atp6 CDS	2752	1	1	1	C -> T	CCT -> TCT	Substitution	Pro -> Ser	126
I_echinospora	atp6 CDS	2774	1	1	2	C -> T	TCG -> TTG	Substitution	Ser -> Leu	103
I_echinospora	atp6 CDS	2782	2	1	1	CC -> TT	CCA -> TTA	Substitution	Pro -> Leu	71
I_echinospora	atp6 CDS	2792	1	1	2	C -> T	TCC -> TTC	Substitution	Ser -> Phe	76
I_echinospora	atp6 CDS	2795	1	1	2	C -> T	CCG -> CTG	Substitution	Pro -> Leu	74
I_echinospora	atp6 CDS	2801	1	1	2	C -> T	GCA -> GTA	Substitution	Ala -> Val	70
I_echinospora	atp6 CDS	2804	2	1	2	CC -> TT	TCC -> TTT	Substitution	Ser -> Phe	71
I_echinospora	atp6 CDS	2810	1	1	2	C -> T	TCA -> TTA	Substitution	Ser -> Leu	63
I_echinospora	atp6 CDS	2819	1	1	2	C -> T	TCA -> TTA	Substitution	Ser -> Leu	57
I_echinospora	atp6 CDS	2825	1	1	2	C -> T	TCA -> TTA	Substitution	Ser -> Leu	53
I_echinospora	atp6 CDS	2831	1	1	2	C -> T	GCA -> GTA	Substitution	Ala -> Val	40
I_echinospora	atp6 CDS	2834	1	1	2	T -> C	GTT -> GCT	Substitution	Val -> Ala	40
I_echinospora	atp6 CDS	2840	1	1	2	C -> T	TCA -> TTA	Substitution	Ser -> Leu	42
I_echinospora	atp6 CDS	2842	1	1	1	T -> C	TAA -> CAA	Extension	Stop Codon -> Gln	41
I_echinospora	atp6 CDS	2848	1	1	1	C -> T	CAT -> TAT	Substitution	His -> Tyr	40
I_echinospora	atp6 CDS	2852	1	1	2	C -> T	GCT -> GTT	Substitution	Ala -> Val	38
I_echinospora	atp6 CDS	2854	2	1	1	CC -> TT	CCT -> TTT	Substitution	Pro -> Phe	36
I_echinospora	atp6 CDS	2858	1	1	2	T -> C	ATT -> ACT	Substitution	Ile -> Thr	35
I_echinospora	atp6 CDS	2861	1	1	2	C -> T	ACT -> ATT	Substitution	Thr -> Ile	35
I_echinospora	atp6 CDS	2864	1	1	2	C -> T	TCA -> TTA	Substitution	Ser -> Leu	36
I_echinospora	atp6 CDS	2869	1	1	1	C -> T	CGT -> TGT	Substitution	Arg -> Cys	35
I_echinospora	atp6 CDS	2879	1	1	2	C -> T	TCA -> TTA	Substitution	Ser -> Leu	37
I_echinospora	atp6 CDS	2902	1	1	1	C -> T	CGA -> TGA	Truncation	Arg -> Stop Codon	18
I_echinospora	atp8 CDS	2906	1	1	2	C -> T	ACG -> ATG	Substitution	Thr -> Met	29
I_echinospora	atp8 CDS	2914	2	1	1	CC -> TT	CCG -> TTG	Substitution	Pro -> Leu	34
I_echinospora	atp8 CDS	2947	1	1	1	C -> T	CGG -> TGG	Substitution	Arg -> Trp	37
I_echinospora	atp8 CDS	2951	1	1	2	C -> T	TCA -> TTA	Substitution	Ser -> Leu	35
I_echinospora	atp8 CDS	2953	1	1	1	C -> T	CGT -> TGT	Substitution	Arg -> Cys	34
I_echinospora	atp8 CDS	2960	1	1	2	C -> T	CCT -> CTT	Substitution	Pro -> Leu	39
I_echinospora	atp8 CDS	2962	1	1	1	C -> T	CAT -> TAT	Substitution	His -> Tyr	37
I_echinospora	atp8 CDS	2971	3	1	1	CCC -> TTT	CCC -> TTT	Substitution	Pro -> Phe	46 -> 49
I_echinospora	atp8 CDS	2974	1	1	1	C -> T	CAT -> TAT	Substitution	His -> Tyr	49
I_echinospora	atp8 CDS	2981	1	1	2	C -> T	TCA -> TTA	Substitution	Ser -> Leu	48
I_echinospora	atp8 CDS	2999	1	1	2	C -> T	TCA -> TTA	Substitution	Ser -> Leu	53
I_echinospora	atp8 CDS	3008	1	1	2	C -> T	ACA -> ATA	Substitution	Thr -> Ile	59
I_echinospora	atp8 CDS	3020	2	1	2	CC -> TT	CCC -> CTT	Substitution	Pro -> Leu	70 -> 71
I_echinospora	atp8 CDS	3025	2	1	1	CC -> TT	CCA -> TTA	Substitution	Pro -> Leu	72 -> 78
I_echinospora	atp8 CDS	3073	1	1	1	T -> C	TAA -> CAA	Extension	Stop Codon -> Gln	93
I_echinospora	atp8 CDS	3081	1	1	3	C -> T	ATC -> ATT	None		95
I_echinospora	atp8 CDS	3107	1	1	2	C -> T	TCA -> TTA	Substitution	Ser -> Leu	94
I_echinospora	atp8 CDS	3151	2	2	1	CCC -> TCT	CCC -> TCT	Substitution	Pro -> Ser	89
I_echinospora	atp8 CDS	3205	1	1	1	T -> C	TAA -> CAA	Extension	Stop Codon -> Gln	103
I_echinospora	atp8 CDS	3208	2	1	1	TC -> CT	TCA -> CTA	Substitution	Ser -> Leu	105 -> 107
I_echinospora	atp8 CDS	3211	1	1	1	T -> C	TGA -> CGA	Extension	Stop Codon -> Arg	106
I_echinospora	atp8 CDS	3239	1	1	2	C -> T	TCG -> TTG	Substitution	Ser -> Leu	114
I_echinospora	atp8 CDS	3278	1	1	2	C -> T	CCT -> CTT	Substitution	Pro -> Leu	95
I_echinospora	atp8 CDS	3280	2	1	1	CC -> TT	CCA -> TTA	Substitution	Pro -> Leu	100 -> 104
I_echinospora	atp8 CDS	3337	1	1	1	C -> T	CAT -> TAT	Substitution	His -> Tyr	77
I_echinospora	atp8 CDS	3352	1	1	1	T -> C	TGA -> CGA	Extension	Stop Codon -> Arg	59
I_echinospora	atp8 CDS	3399	1	1	3	C -> T	AAC -> AAT	None		23
I_echinospora	atp9 CDS	3407	1	1	2	C -> T	ACG -> ATG	Substitution	Thr -> Met	179
I_echinospora	atp9 CDS	3428	1	1	2	C -> T	ACT -> ATT	Substitution	Thr -> Ile	215
I_echinospora	atp9 CDS	3455	1	1	2	C -> T	TCG -> TTG	Substitution	Ser -> Leu	250
I_echinospora	atp9 CDS	3485	1	1	2	C -> T	GCT -> GTT	Substitution	Ala -> Val	227
I_echinospora	atp9 CDS	3487	2	1	1	CC -> TT	CCC -> TTC	Substitution	Pro -> Phe	228
I_echinospora	atp9 CDS	3493	1	1	1	C -> T	CCT -> TCT	Substitution	Pro -> Ser	221
I_echinospora	atp9 CDS	3497	1	1	2	C -> T	TCG -> TTG	Substitution	Ser -> Leu	237
I_echinospora	atp9 CDS	3514	1	1	1	T -> C	TGA -> CGA	Extension	Stop Codon -> Arg	220
I_echinospora	atp9 CDS	3523	1	1	1	C -> T	CCA -> TCA	Substitution	Pro -> Ser	200
I_echinospora	atp9 CDS	3539	1	1	2	C -> T	TCA -> TTA	Substitution	Ser -> Leu	219
I_echinospora	atp9 CDS	3542	1	1	2	C -> T	TCT -> TTT	Substitution	Ser -> Phe	227
I_echinospora	atp9 CDS	3551	1	1	2	T -> C	GTT -> GCT	Substitution	Val -> Ala	263
I_echinospora	atp9 CDS	3557	1	1	2	C -> T	CCA -> CTA	Substitution	Pro -> Leu	274
I_echinospora	atp9 CDS	3562	2	1	1	CC -> TT	CCT -> TTT	Substitution	Pro -> Phe	293 -> 303
I_echinospora	atp9 CDS	3566	1	1	2	T -> C	GTT -> GCT	Substitution	Val -> Ala	314
I_echinospora	atp9 CDS	3569	1	1	2	C -> T	TCA -> TTA	Substitution	Ser -> Leu	311
I_echinospora	atp9 CDS	3573	1	1	3	C -> T	ACC -> ACT	None		311
I_echinospora	atp9 CDS	3581	1	1	2	C -> T	ACC -> ATC	Substitution	Thr -> Ile	277
I_echinospora	atp9 CDS	3584	1	1	2	T -> C	GTT -> GCT	Substitution	Val -> Ala	270
I_echinospora	atp9 CDS	3587	1	1	2	C -> T	TCG -> TTG	Substitution	Ser -> Leu	268
I_echinospora	atp9 CDS	3589	1	1	1	C -> T	CTT -> TTT	Substitution	Leu -> Phe	269
I_echinospora	atp9 CDS	3594	1	1	3	C -> T	GCC -> GCT	None		271
I_echinospora	atp9 CDS	3596	1	1	2	C -> T	CCA -> CTA	Substitution	Pro -> Leu	262
I_echinospora	atp9 CDS	3599	1	1	2	C -> T	ACG -> ATG	Substitution	Thr -> Met	264
I_echinospora	atp9 CDS	3608	1	1	2	C -> T	TCT -> TTT	Substitution	Ser -> Phe	275
I_echinospora	atp9 CDS	3610	2	1	1	CC -> TT	CCA -> TTA	Substitution	Pro -> Leu	274 -> 275
I_echinospora	atp9 CDS	3615	1	1	3	C -> T	ATC -> ATT	None		277
I_echinospora	atp9 CDS	3617	1	1	2	C -> T	CCA -> CTA	Substitution	Pro -> Leu	279
I_echinospora	atp9 CDS	3620	2	1	2	CC -> TT	TCC -> TTT	Substitution	Ser -> Phe	270 -> 272
I_echinospora	atp9 CDS	3626	2	1	2	CC -> TT	TCC -> TTT	Substitution	Ser -> Phe	263 -> 276
I_echinospora	atp9 CDS	3628	1	1	1	C -> T	CAA -> TAA	Truncation	Gln -> Stop Codon	10
I_echinospora	cob CDS	3636	1	1	3	C -> T	GCC -> GCT	None		189
I_echinospora	cob CDS	3644	1	1	2	C -> T	CCA -> CTA	Substitution	Pro -> Leu	197
I_echinospora	cob CDS	3647	1	1	2	C -> T	TCG -> TTG	Substitution	Ser -> Leu	200
I_echinospora	cob CDS	3652	2	2	1	CTC -> TTT	CTC -> TTT	Substitution	Leu -> Phe	225 -> 235
I_echinospora	cob CDS	3658	1	1	1	T -> C	TAA -> CAA	Extension	Stop Codon -> Gln	239
I_echinospora	cob CDS	3670	1	1	1	C -> T	CCT -> TCT	Substitution	Pro -> Ser	244
I_echinospora	cob CDS	3674	1	1	2	C -> T	ACA -> ATA	Substitution	Thr -> Ile	244
I_echinospora	cob CDS	3697	1	1	1	C -> T	CAT -> TAT	Substitution	His -> Tyr	252
I_echinospora	cob CDS	3701	1	1	2	T -> C	CTG -> CCG	Substitution	Leu -> Pro	253
I_echinospora	cob CDS	3707	1	1	2	T -> C	CTG -> CCG	Substitution	Leu -> Pro	246
I_echinospora	cob CDS	3718	1	1	1	A -> G	AGT -> GGT	Substitution	Ser -> Gly	210
I_echinospora	cob CDS	3724	1	1	1	C -> T	CGG -> TGG	Substitution	Arg -> Trp	215
I_echinospora	cob CDS	3727	1	1	1	C -> T	CGG -> TGG	Substitution	Arg -> Trp	199
I_echinospora	cob CDS	3733	1	1	1	C -> T	CTT -> TTT	Substitution	Leu -> Phe	154
I_echinospora	cob CDS	3739	2	1	1	CT -> TC	CTG -> TCG	Substitution	Leu -> Ser	151 -> 157
I_echinospora	cob CDS	3746	1	1	2	T -> C	GTT -> GCT	Substitution	Val -> Ala	151
I_echinospora	cob CDS	3752	2	1	2	CT -> TC	CCT -> CTC	Substitution	Pro -> Leu	135
I_echinospora	cob CDS	3758	1	1	2	C -> T	TCA -> TTA	Substitution	Ser -> Leu	127
I_echinospora	cob CDS	3760	1	1	1	G -> A	GTC -> ATC	Substitution	Val -> Ile	120
I_echinospora	cob CDS	3762	1	1	3	C -> T	GTC -> GTT	None		118
I_echinospora	cob CDS	3766	1	1	1	T -> C	TAG -> CAG	Extension	Stop Codon -> Gln	122
I_echinospora	cob CDS	3776	1	1	2	T -> C	ATA -> ACA	Substitution	Ile -> Thr	119
I_echinospora	cob CDS	3780	1	1	3	A -> G	GGA -> GGG	None		108
I_echinospora	cob CDS	3786	1	1	3	T -> C	TTT -> TTC	None		114
I_echinospora	cob CDS	3799	1	1	1	C -> T	CAT -> TAT	Substitution	His -> Tyr	138
I_echinospora	cob CDS	3803	1	1	2	C -> T	ACA -> ATA	Substitution	Thr -> Ile	139
I_echinospora	cob CDS	3810	1	1	3	T -> C	CAT -> CAC	None		137
I_echinospora	cob CDS	3815	1	1	2	A -> G	GAT -> GGT	Substitution	Asp -> Gly	144
I_echinospora	cob CDS	3818	1	1	2	C -> T	CCA -> CTA	Substitution	Pro -> Leu	145
I_echinospora	cob CDS	3820	1	1	1	G -> A	GCT -> ACT	Substitution	Ala -> Thr	146
I_echinospora	cob CDS	3823	2	1	1	TT -> CC	TTC -> CCC	Substitution	Phe -> Pro	141
I_echinospora	cob CDS	3828	1	1	3	A -> G	TCA -> TCG	None		139
I_echinospora	cob CDS	3831	1	1	3	C -> T	AGC -> AGT	None		136
I_echinospora	cob CDS	3874	1	1	1	C -> T	CGT -> TGT	Substitution	Arg -> Cys	145
I_echinospora	cob CDS	3877	1	1	1	C -> T	CAT -> TAT	Substitution	His -> Tyr	144
I_echinospora	cob CDS	3878	1	1	2	A -> G	CAT -> CGT	Substitution	His -> Arg	143
I_echinospora	cob CDS	3902	1	1	2	C -> T	CCG -> CTG	Substitution	Pro -> Leu	120
I_echinospora	cob CDS	3919	1	1	1	C -> T	CAT -> TAT	Substitution	His -> Tyr	105
I_echinospora	cob CDS	3923	1	1	2	C -> T	TCT -> TTT	Substitution	Ser -> Phe	101
I_echinospora	cob CDS	3925	1	1	1	T -> C	TAT -> CAT	Substitution	Tyr -> His	103
I_echinospora	cob CDS	3931	1	1	1	C -> T	CTT -> TTT	Substitution	Leu -> Phe	114
I_echinospora	cob CDS	3934	2	2	1	TGC -> CGT	TGC -> CGT	Substitution	Cys -> Arg	115 -> 118
I_echinospora	cob CDS	3941	1	1	2	C -> T	TCA -> TTA	Substitution	Ser -> Leu	112
I_echinospora	cob CDS	3943	1	1	1	C -> T	CAT -> TAT	Substitution	His -> Tyr	114
I_echinospora	cob CDS	3965	1	1	2	T -> C	CTT -> CCT	Substitution	Leu -> Pro	132
I_echinospora	cob CDS	3974	1	1	2	C -> T	TCA -> TTA	Substitution	Ser -> Leu	135
I_echinospora	cob CDS	3979	1	1	1	C -> T	CGG -> TGG	Substitution	Arg -> Trp	138
I_echinospora	cob CDS	3992	1	1	2	C -> T	GCG -> GTG	Substitution	Ala -> Val	129
I_echinospora	cob CDS	4000	1	1	1	C -> T	CTC -> TTC	Substitution	Leu -> Phe	136
I_echinospora	cob CDS	4004	1	1	2	C -> T	TCA -> TTA	Substitution	Ser -> Leu	136
I_echinospora	cob CDS	4007	1	1	2	C -> T	TCA -> TTA	Substitution	Ser -> Leu	137
I_echinospora	cob CDS	4022	1	1	2	T -> C	GTT -> GCT	Substitution	Val -> Ala	139
I_echinospora	cob CDS	4024	1	1	1	C -> T	CTT -> TTT	Substitution	Leu -> Phe	139
I_echinospora	cob CDS	4035	1	1	3	C -> T	TAC -> TAT	None		128
I_echinospora	cob CDS	4040	2	1	2	CC -> TT	CCC -> CTT	Substitution	Pro -> Leu	128 -> 129
I_echinospora	cob CDS	4051	1	1	1	T -> C	TAA -> CAA	Extension	Stop Codon -> Gln	100
I_echinospora	cob CDS	4063	1	1	1	C -> T	CGG -> TGG	Substitution	Arg -> Trp	102
I_echinospora	cob CDS	4076	1	1	2	C -> T	GCG -> GTG	Substitution	Ala -> Val	104
I_echinospora	cob CDS	4088	1	1	2	C -> T	CCA -> CTA	Substitution	Pro -> Leu	92
I_echinospora	cob CDS	4100	1	1	2	C -> T	ACA -> ATA	Substitution	Thr -> Ile	90
I_echinospora	cob CDS	4104	1	1	3	C -> T	CCC -> CCT	None		90
I_echinospora	cob CDS	4129	1	1	1	C -> T	CGG -> TGG	Substitution	Arg -> Trp	93
I_echinospora	cob CDS	4133	1	1	2	C -> T	CCT -> CTT	Substitution	Pro -> Leu	91
I_echinospora	cob CDS	4149	1	1	3	C -> T	TCC -> TCT	None		101
I_echinospora	cob CDS	4166	1	1	2	C -> T	TCA -> TTA	Substitution	Ser -> Leu	120
I_echinospora	cob CDS	4178	1	1	2	C -> T	TCT -> TTT	Substitution	Ser -> Phe	122
I_echinospora	cob CDS	4184	1	1	2	C -> T	CCT -> CTT	Substitution	Pro -> Leu	118
I_echinospora	cob CDS	4204	2	1	1	CC -> TT	CCA -> TTA	Substitution	Pro -> Leu	117
I_echinospora	cob CDS	4216	1	1	1	G -> A	GCT -> ACT	Substitution	Ala -> Thr	107
I_echinospora	cob CDS	4232	1	1	2	C -> T	CCG -> CTG	Substitution	Pro -> Leu	118
I_echinospora	cob CDS	4238	1	1	2	T -> C	GTA -> GCA	Substitution	Val -> Ala	105
I_echinospora	cob CDS	4241	1	1	2	C -> T	CCG -> CTG	Substitution	Pro -> Leu	104
I_echinospora	cob CDS	4243	1	1	1	T -> C	TAT -> CAT	Substitution	Tyr -> His	106
I_echinospora	cob CDS	4251	1	1	3	C -> T	TAC -> TAT	None		113
I_echinospora	cob CDS	4257	1	1	3	C -> T	TCC -> TCT	None		107
I_echinospora	cob CDS	4268	1	1	2	C -> T	TCA -> TTA	Substitution	Ser -> Leu	87
I_echinospora	cob CDS	4286	1	1	2	C -> T	GCG -> GTG	Substitution	Ala -> Val	85
I_echinospora	cob CDS	4295	1	1	2	C -> T	ACA -> ATA	Substitution	Thr -> Ile	85
I_echinospora	cob CDS	4300	2	1	1	CC -> TT	CCT -> TTT	Substitution	Pro -> Phe	88
I_echinospora	cob CDS	4307	1	1	2	T -> C	CTC -> CCC	Substitution	Leu -> Pro	89
I_echinospora	cob CDS	4309	1	1	1	C -> T	CAT -> TAT	Substitution	His -> Tyr	89
I_echinospora	cob CDS	4313	2	1	2	CC -> TT	TCC -> TTT	Substitution	Ser -> Phe	86 -> 87
I_echinospora	cob CDS	4320	1	1	3	C -> T	GTC -> GTT	None		86
I_echinospora	cob CDS	4327	2	1	1	CC -> TT	CCA -> TTA	Substitution	Pro -> Leu	89 -> 93
I_echinospora	cob CDS	4331	1	1	2	C -> T	GCA -> GTA	Substitution	Ala -> Val	104
I_echinospora	cob CDS	4355	1	1	2	C -> T	TCT -> TTT	Substitution	Ser -> Phe	135
I_echinospora	cob CDS	4357	1	1	1	C -> T	CTT -> TTT	Substitution	Leu -> Phe	131
I_echinospora	cob CDS	4361	1	1	2	C -> T	TCT -> TTT	Substitution	Ser -> Phe	127
I_echinospora	cob CDS	4363	1	1	1	C -> T	CTT -> TTT	Substitution	Leu -> Phe	125
I_echinospora	cob CDS	4367	1	1	2	C -> T	TCG -> TTG	Substitution	Ser -> Leu	124
I_echinospora	cob CDS	4375	1	1	1	C -> T	CAT -> TAT	Substitution	His -> Tyr	137
I_echinospora	cob CDS	4441	1	1	1	T -> C	TAT -> CAT	Substitution	Tyr -> His	109
I_echinospora	cob CDS	4450	1	1	1	T -> C	TCA -> CCA	Substitution	Ser -> Pro	108
I_echinospora	cob CDS	4456	1	1	1	C -> T	CGG -> TGG	Substitution	Arg -> Trp	110
I_echinospora	cob CDS	4459	1	1	1	C -> T	CAT -> TAT	Substitution	His -> Tyr	114
I_echinospora	cob CDS	4462	2	1	1	CC -> TT	CCC -> TTC	Substitution	Pro -> Phe	114 -> 115
I_echinospora	cob CDS	4466	1	1	2	C -> T	TCA -> TTA	Substitution	Ser -> Leu	117
I_echinospora	cob CDS	4470	1	1	3	C -> T	CCC -> CCT	None		99
I_echinospora	cob CDS	4473	1	1	3	C -> T	ATC -> ATT	None		103
I_echinospora	cob CDS	4474	1	1	1	C -> T	CAT -> TAT	Substitution	His -> Tyr	105
I_echinospora	cob CDS	4484	2	1	2	CC -> TT	CCC -> CTT	Substitution	Pro -> Leu	96 -> 97
I_echinospora	cob CDS	4486	1	1	1	T -> C	TGA -> CGA	Extension	Stop Codon -> Arg	97
I_echinospora	cob CDS	4500	1	1	3	C -> T	AAC -> AAT	None		106
I_echinospora	cob CDS	4505	1	1	2	C -> T	TCA -> TTA	Substitution	Ser -> Leu	103
I_echinospora	cob CDS	4518	1	1	3	C -> T	GCC -> GCT	None		107
I_echinospora	cob CDS	4535	1	1	2	C -> T	TCT -> TTT	Substitution	Ser -> Phe	99
I_echinospora	cob CDS	4544	1	1	2	C -> T	TCA -> TTA	Substitution	Ser -> Leu	100
I_echinospora	cob CDS	4547	1	1	2	C -> T	CCG -> CTG	Substitution	Pro -> Leu	100
I_echinospora	cob CDS	4552	2	1	1	CC -> TT	CCG -> TTG	Substitution	Pro -> Leu	89 -> 90
I_echinospora	cob CDS	4558	2	1	1	CC -> TT	CCT -> TTT	Substitution	Pro -> Phe	104 -> 106
I_echinospora	cob CDS	4562	1	1	2	C -> T	ACG -> ATG	Substitution	Thr -> Met	107
I_echinospora	cob CDS	4592	1	1	2	C -> T	TCT -> TTT	Substitution	Ser -> Phe	139
I_echinospora	cob CDS	4636	1	1	1	C -> T	CGT -> TGT	Substitution	Arg -> Cys	132
I_echinospora	cob CDS	4640	1	1	2	C -> T	TCA -> TTA	Substitution	Ser -> Leu	138
I_echinospora	cob CDS	4643	1	1	2	C -> T	CCT -> CTT	Substitution	Pro -> Leu	140
I_echinospora	cob CDS	4646	1	1	2	C -> T	TCG -> TTG	Substitution	Ser -> Leu	137
I_echinospora	cob CDS	4678	1	1	1	T -> C	TCA -> CCA	Substitution	Ser -> Pro	115
I_echinospora	cob CDS	4696	1	1	1	T -> C	TAA -> CAA	Extension	Stop Codon -> Gln	121
I_echinospora	cob CDS	4706	1	1	2	T -> C	TTG -> TCG	Substitution	Leu -> Ser	125
I_echinospora	cob CDS	4714	3	1	1	CCC -> TTT	CCC -> TTT	Substitution	Pro -> Phe	115 -> 117
I_echinospora	cob CDS	4717	1	1	1	C -> T	CTC -> TTC	Substitution	Leu -> Phe	116
I_echinospora	cob CDS	4723	1	1	1	C -> T	CAT -> TAT	Substitution	His -> Tyr	112
I_echinospora	cob CDS	4727	2	1	2	CC -> TT	TCC -> TTT	Substitution	Ser -> Phe	106 -> 107
I_echinospora	cob CDS	4745	1	1	2	C -> T	CCT -> CTT	Substitution	Pro -> Leu	94
I_echinospora	cox1 CDS	4808	1	1	2	C -> T	ACG -> ATG	Substitution	Thr -> Met	128
I_echinospora	cox1 CDS	4816	2	1	1	CC -> TT	CCG -> TTG	Substitution	Pro -> Leu	148
I_echinospora	cox1 CDS	4865	1	1	2	C -> T	CCG -> CTG	Substitution	Pro -> Leu	124
I_echinospora	cox1 CDS	4872	1	1	3	C -> T	TCC -> TCT	None		120
I_echinospora	cox1 CDS	4889	1	1	2	C -> T	ACA -> ATA	Substitution	Thr -> Ile	127
I_echinospora	cox1 CDS	4898	1	1	2	C -> T	CCA -> CTA	Substitution	Pro -> Leu	145
I_echinospora	cox1 CDS	4900	1	1	1	C -> T	CAT -> TAT	Substitution	His -> Tyr	145
I_echinospora	cox1 CDS	4903	1	1	1	C -> T	CGT -> TGT	Substitution	Arg -> Cys	140
I_echinospora	cox1 CDS	4939	1	1	1	C -> T	CGC -> TGC	Substitution	Arg -> Cys	178
I_echinospora	cox1 CDS	4945	1	1	1	C -> T	CCC -> TCC	Substitution	Pro -> Ser	178
I_echinospora	cox1 CDS	4952	1	1	2	C -> T	CCG -> CTG	Substitution	Pro -> Leu	185
I_echinospora	cox1 CDS	4967	1	1	2	C -> T	CCA -> CTA	Substitution	Pro -> Leu	177
I_echinospora	cox1 CDS	4991	1	1	2	C -> T	CCT -> CTT	Substitution	Pro -> Leu	192
I_echinospora	cox1 CDS	5005	1	1	1	T -> C	TAA -> CAA	Extension	Stop Codon -> Gln	184
I_echinospora	cox1 CDS	5011	1	1	1	C -> T	CAT -> TAT	Substitution	His -> Tyr	188
I_echinospora	cox1 CDS	5020	2	1	1	CC -> TT	CCA -> TTA	Substitution	Pro -> Leu	183 -> 186
I_echinospora	cox1 CDS	5042	1	1	2	C -> T	TCA -> TTA	Substitution	Ser -> Leu	140
I_echinospora	cox1 CDS	5063	1	1	2	C -> T	ACG -> ATG	Substitution	Thr -> Met	133
I_echinospora	cox1 CDS	5092	1	1	1	C -> T	CGG -> TGG	Substitution	Arg -> Trp	103
I_echinospora	cox1 CDS	5096	2	1	2	CC -> TT	TCC -> TTT	Substitution	Ser -> Phe	102 -> 103
I_echinospora	cox1 CDS	5101	1	1	1	T -> C	TCG -> CCG	Substitution	Ser -> Pro	102
I_echinospora	cox1 CDS	5110	1	1	1	A -> G	ATA -> GTA	Substitution	Ile -> Val	100
I_echinospora	cox1 CDS	5121	1	1	3	T -> C	CCT -> CCC	None		105
I_echinospora	cox1 CDS	5132	1	1	2	C -> T	TCT -> TTT	Substitution	Ser -> Phe	113
I_echinospora	cox1 CDS	5137	1	1	1	T -> C	TGA -> CGA	Extension	Stop Codon -> Arg	108
I_echinospora	cox1 CDS	5141	1	1	2	C -> T	TCA -> TTA	Substitution	Ser -> Leu	112
I_echinospora	cox1 CDS	5152	1	1	1	C -> T	CCA -> TCA	Substitution	Pro -> Ser	114
I_echinospora	cox1 CDS	5156	1	1	2	C -> T	TCT -> TTT	Substitution	Ser -> Phe	117
I_echinospora	cox1 CDS	5158	1	1	1	C -> T	CGG -> TGG	Substitution	Arg -> Trp	118
I_echinospora	cox1 CDS	5177	1	1	2	C -> T	CCG -> CTG	Substitution	Pro -> Leu	124
I_echinospora	cox1 CDS	5186	1	1	2	C -> T	TCA -> TTA	Substitution	Ser -> Leu	126
I_echinospora	cox1 CDS	5194	1	1	1	C -> T	CCA -> TCA	Substitution	Pro -> Ser	132
I_echinospora	cox1 CDS	5201	1	1	2	C -> T	TCG -> TTG	Substitution	Ser -> Leu	132
I_echinospora	cox1 CDS	5227	1	1	1	C -> T	CGG -> TGG	Substitution	Arg -> Trp	130
I_echinospora	cox1 CDS	5294	1	1	2	C -> T	TCT -> TTT	Substitution	Ser -> Phe	160
I_echinospora	cox1 CDS	5318	1	1	2	T -> C	TTC -> TCC	Substitution	Phe -> Ser	154
I_echinospora	cox1 CDS	5327	1	1	2	C -> T	TCG -> TTG	Substitution	Ser -> Leu	156
I_echinospora	cox1 CDS	5337	1	1	3	C -> T	ATC -> ATT	None		143
I_echinospora	cox1 CDS	5401	2	2	1	CTC -> TTT	CTC -> TTT	Substitution	Leu -> Phe	185 -> 189
I_echinospora	cox1 CDS	5417	1	1	2	C -> T	CCA -> CTA	Substitution	Pro -> Leu	197
I_echinospora	cox1 CDS	5474	1	1	2	C -> T	ACG -> ATG	Substitution	Thr -> Met	185
I_echinospora	cox1 CDS	5477	1	1	2	C -> T	CCA -> CTA	Substitution	Pro -> Leu	185
I_echinospora	cox1 CDS	5480	1	1	2	C -> T	TCA -> TTA	Substitution	Ser -> Leu	180
I_echinospora	cox1 CDS	5540	1	1	2	C -> T	TCA -> TTA	Substitution	Ser -> Leu	188
I_echinospora	cox1 CDS	5545	1	1	1	T -> C	TGA -> CGA	Extension	Stop Codon -> Arg	200
I_echinospora	cox1 CDS	5588	1	1	2	C -> T	CCA -> CTA	Substitution	Pro -> Leu	220
I_echinospora	cox1 CDS	5593	2	1	1	CC -> TT	CCG -> TTG	Substitution	Pro -> Leu	222 -> 223
I_echinospora	cox1 CDS	5604	1	1	3	C -> T	TTC -> TTT	None		215
I_echinospora	cox1 CDS	5714	1	1	2	T -> C	GTT -> GCT	Substitution	Val -> Ala	241
I_echinospora	cox1 CDS	5815	1	1	1	C -> T	CGG -> TGG	Substitution	Arg -> Trp	268
I_echinospora	cox1 CDS	5866	2	2	1	CTC -> TTT	CTC -> TTT	Substitution	Leu -> Phe	306 -> 328
I_echinospora	cox1 CDS	5885	2	1	2	CC -> TT	TCC -> TTT	Substitution	Ser -> Phe	330
I_echinospora	cox1 CDS	5895	1	1	3	C -> T	ACC -> ACT	None		317
I_echinospora	cox1 CDS	5906	1	1	2	C -> T	CCT -> CTT	Substitution	Pro -> Leu	366
I_echinospora	cox1 CDS	5909	1	1	2	T -> C	ATT -> ACT	Substitution	Ile -> Thr	378
I_echinospora	cox1 CDS	5924	1	1	2	T -> C	GTC -> GCC	Substitution	Val -> Ala	401
I_echinospora	cox1 CDS	5950	1	1	1	T -> C	TAC -> CAC	Substitution	Tyr -> His	335
I_echinospora	cox1 CDS	5972	1	1	2	T -> C	GTA -> GCA	Substitution	Val -> Ala	295
I_echinospora	cox1 CDS	5974	1	1	1	T -> C	TAT -> CAT	Substitution	Tyr -> His	297
I_echinospora	cox1 CDS	5980	1	1	1	T -> C	TAT -> CAT	Substitution	Tyr -> His	302
I_echinospora	cox1 CDS	5983	1	1	1	C -> T	CAT -> TAT	Substitution	His -> Tyr	296
I_echinospora	cox1 CDS	5989	1	1	1	T -> C	TTT -> CTT	Substitution	Phe -> Leu	293
I_echinospora	cox1 CDS	5993	2	1	2	TC -> CT	TTC -> TCT	Substitution	Phe -> Ser	296 -> 297
I_echinospora	cox1 CDS	6011	1	1	2	T -> C	GTT -> GCT	Substitution	Val -> Ala	259
I_echinospora	cox1 CDS	6013	1	1	1	C -> T	CTA -> TTA	None		256
I_echinospora	cox1 CDS	6017	1	1	2	C -> T	TCT -> TTT	Substitution	Ser -> Phe	251
I_echinospora	cox1 CDS	6026	2	1	2	CC -> TT	TCC -> TTT	Substitution	Ser -> Phe	226 -> 230
I_echinospora	cox1 CDS	6028	1	1	1	C -> T	CAT -> TAT	Substitution	His -> Tyr	232
I_echinospora	cox1 CDS	6034	1	1	1	C -> T	CGG -> TGG	Substitution	Arg -> Trp	248
I_echinospora	cox1 CDS	6047	1	1	2	C -> T	ACA -> ATA	Substitution	Thr -> Ile	247
I_echinospora	cox1 CDS	6056	1	1	2	C -> T	CCT -> CTT	Substitution	Pro -> Leu	230
I_echinospora	cox1 CDS	6089	1	1	2	C -> T	TCT -> TTT	Substitution	Ser -> Phe	404
I_echinospora	cox1 CDS	6103	1	1	1	C -> T	CTT -> TTT	Substitution	Leu -> Phe	420
I_echinospora	cox1 CDS	6116	1	1	2	C -> T	TCG -> TTG	Substitution	Ser -> Leu	456
I_echinospora	cox1 CDS	6121	1	1	1	C -> T	CTT -> TTT	Substitution	Leu -> Phe	541
I_echinospora	cox1 CDS	6124	1	1	1	C -> T	CTT -> TTT	Substitution	Leu -> Phe	535
I_echinospora	cox1 CDS	6127	1	1	1	T -> C	TCT -> CCT	Substitution	Ser -> Pro	528
I_echinospora	cox1 CDS	6133	1	1	1	T -> C	TAT -> CAT	Substitution	Tyr -> His	552
I_echinospora	cox1 CDS	6137	1	1	2	C -> T	TCC -> TTC	Substitution	Ser -> Phe	568
I_echinospora	cox1 CDS	6139	2	1	1	CC -> TT	CCA -> TTA	Substitution	Pro -> Leu	581 -> 582
I_echinospora	cox1 CDS	6146	1	1	2	C -> T	CCC -> CTC	Substitution	Pro -> Leu	557
I_echinospora	cox1 CDS	6160	1	1	1	T -> C	TGT -> CGT	Substitution	Cys -> Arg	661
I_echinospora	cox1 CDS	6163	1	1	1	T -> C	TGT -> CGT	Substitution	Cys -> Arg	673
I_echinospora	cox1 CDS	6168	1	1	3	C -> T	ATC -> ATT	None		680
I_echinospora	cox1 CDS	6175	1	1	1	C -> T	CAT -> TAT	Substitution	His -> Tyr	666
I_echinospora	cox1 CDS	6196	1	1	1	C -> T	CGG -> TGG	Substitution	Arg -> Trp	751
I_echinospora	cox1 CDS	6206	1	1	2	C -> T	TCG -> TTG	Substitution	Ser -> Leu	800
I_echinospora	cox1 CDS	6215	1	1	2	C -> T	TCC -> TTC	Substitution	Ser -> Phe	784
I_echinospora	cox1 CDS	6219	1	1	3	C -> T	GGC -> GGT	None		781
I_echinospora	cox1 CDS	6220	2	1	1	CT -> TC	CTA -> TCA	Substitution	Leu -> Ser	725 -> 733
I_echinospora	cox1 CDS	6229	1	1	1	C -> T	CCT -> TCT	Substitution	Pro -> Ser	825
I_echinospora	cox1 CDS	6265	2	1	1	CC -> TT	CCT -> TTT	Substitution	Pro -> Phe	844 -> 855
I_echinospora	cox1 CDS	6269	1	1	2	C -> T	TCT -> TTT	Substitution	Ser -> Phe	858
I_echinospora	cox1 CDS	6275	1	1	2	C -> T	TCA -> TTA	Substitution	Ser -> Leu	863
I_echinospora	cox1 CDS	6279	1	1	3	C -> T	ATC -> ATT	None		866
I_echinospora	cox1 CDS	6306	1	1	3	C -> T	CCC -> CCT	None		911
I_echinospora	cox1 CDS	6340	2	1	1	TC -> CT	TCT -> CTT	Substitution	Ser -> Leu	845 -> 849
I_echinospora	cox1 CDS	6352	1	1	1	G -> A	GTA -> ATA	Substitution	Val -> Ile	780
I_echinospora	cox2 CDS	6440	1	1	2	C -> T	ACG -> ATG	Substitution	Thr -> Met	34
I_echinospora	cox2 CDS	6445	1	1	1	C -> T	CAT -> TAT	Substitution	His -> Tyr	37
I_echinospora	cox2 CDS	6475	1	1	1	C -> T	CGT -> TGT	Substitution	Arg -> Cys	43
I_echinospora	cox2 CDS	6493	1	1	1	C -> T	CGG -> TGG	Substitution	Arg -> Trp	49
I_echinospora	cox2 CDS	6496	1	1	1	T -> C	TAA -> CAA	Extension	Stop Codon -> Gln	50
I_echinospora	cox2 CDS	6501	1	1	3	C -> T	TTC -> TTT	None		56
I_echinospora	cox2 CDS	6508	1	1	1	T -> C	TAA -> CAA	Extension	Stop Codon -> Gln	63
I_echinospora	cox2 CDS	6513	1	1	3	C -> T	GAC -> GAT	None		63
I_echinospora	cox2 CDS	6584	1	1	2	C -> T	TCG -> TTG	Substitution	Ser -> Leu	103
I_echinospora	cox2 CDS	6589	1	1	1	C -> T	CTT -> TTT	Substitution	Leu -> Phe	103
I_echinospora	cox2 CDS	6598	1	1	1	C -> T	CGG -> TGG	Substitution	Arg -> Trp	112
I_echinospora	cox2 CDS	6610	1	1	1	T -> C	TGC -> CGC	Substitution	Cys -> Arg	119
I_echinospora	cox2 CDS	6617	1	1	2	C -> T	CCA -> CTA	Substitution	Pro -> Leu	118
I_echinospora	cox2 CDS	6625	1	1	1	C -> T	CTC -> TTC	Substitution	Leu -> Phe	117
I_echinospora	cox2 CDS	7090	1	1	1	T -> C	TAG -> CAG	Extension	Stop Codon -> Gln	199
I_echinospora	cox3 CDS	7199	1	1	2	C -> T	ACG -> ATG	Substitution	Thr -> Met	76
I_echinospora	cox3 CDS	7223	1	1	2	C -> T	TCA -> TTA	Substitution	Ser -> Leu	97
I_echinospora	cox3 CDS	7240	1	1	1	C -> T	CGG -> TGG	Substitution	Arg -> Trp	123
I_echinospora	cox3 CDS	7258	2	1	1	CC -> TT	CCG -> TTG	Substitution	Pro -> Leu	113 -> 117
I_echinospora	cox3 CDS	7268	1	1	2	C -> T	CCG -> CTG	Substitution	Pro -> Leu	113
I_echinospora	cox3 CDS	7292	1	1	2	C -> T	ACG -> ATG	Substitution	Thr -> Met	108
I_echinospora	cox3 CDS	7298	1	1	2	C -> T	ACG -> ATG	Substitution	Thr -> Met	104
I_echinospora	cox3 CDS	7307	1	1	2	C -> T	TCT -> TTT	Substitution	Ser -> Phe	97
I_echinospora	cox3 CDS	7322	1	1	2	C -> T	ACG -> ATG	Substitution	Thr -> Met	96
I_echinospora	cox3 CDS	7325	1	1	2	C -> T	CCT -> CTT	Substitution	Pro -> Leu	100
I_echinospora	cox3 CDS	7328	1	1	2	C -> T	CCT -> CTT	Substitution	Pro -> Leu	103
[truncated: 4,039 more rows]
