# Supplementary material for: Organellar-genome analyses from the lycophyte genus Isoetes L. show one of the highest frequencies of RNA editing in land plants
Source: Front Plant Sci. 2024 Mar 12;15:1298302. doi: 10.3389/fpls.2024.1298302 (PMC10977995; doi:10.3389/fpls.2024.1298302)
Supplement: Supplementary File 4 — Number of RNA-editing sites in the plastome of Isoetes. [file DataSheet_4.xls]

## Sheet: edited_sites
SUPPLEMENTARY FILE 4. Number of RNA-editing sites in the plastome of Isoetes.
Species	CDS	Position Within Alignment	Length	Intervals	Position Within Codon	Change	Codon Change	Protein Effect	Amino Acid Change	Coverage
Isoetes cangae	atpA CDS	42	1	1	3	C -> T	CTC -> CTT	None		16571
Isoetes cangae	atpB CDS	1658	1	1	2	C -> T	TCA -> TTA	Substitution	Ser -> Leu	4501
Isoetes cangae	atpE CDS	3362	2	1	2	CC -> TT	TCC -> TTT	Substitution	Ser -> Phe	7097 -> 7105
Isoetes cangae	atpF CDS	3934	1	1	1	C -> T	CAT -> TAT	Substitution	His -> Tyr	17077
Isoetes cangae	atpF CDS	3947	1	1	2	C -> T	TCG -> TTG	Substitution	Ser -> Leu	14472
Isoetes cangae	atpI CDS	4165	1	1	1	T -> C	TAA -> CAA	Extension	Stop Codon -> Gln	15348
Isoetes cangae	ccsA CDS	4730	1	1	2	C -> T	ACG -> ATG	Substitution	Thr -> Met	4781
Isoetes cangae	ccsA CDS	4737	1	1	3	C -> T	CTC -> CTT	None		5019
Isoetes cangae	ccsA CDS	4799	2	1	2	CC -> TT	CCC -> CTT	Substitution	Pro -> Leu	9599 -> 9691
Isoetes cangae	ccsA CDS	4879	1	1	1	C -> T	CGT -> TGT	Substitution	Arg -> Cys	11545
Isoetes cangae	ccsA CDS	4894	1	1	1	C -> T	CTA -> TTA	None		11313
Isoetes cangae	ccsA CDS	4898	1	1	2	C -> T	TCA -> TTA	Substitution	Ser -> Leu	11328
Isoetes cangae	ccsA CDS	4914	1	1	3	C -> T	TAC -> TAT	None		9434 -> 9504
Isoetes cangae	ccsA CDS	4915	1	1	1	C -> T	CCC -> TCC	Substitution	Pro -> Ser	9434 -> 9504
Isoetes cangae	ccsA CDS	4925	1	1	2	C -> T	TCA -> TTA	Substitution	Ser -> Leu	9509
Isoetes cangae	ccsA CDS	4940	1	1	2	C -> T	TCA -> TTA	Substitution	Ser -> Leu	9139
Isoetes cangae	ccsA CDS	4951	1	1	1	C -> T	CCT -> TCT	Substitution	Pro -> Ser	9740
Isoetes cangae	ccsA CDS	4961	1	1	2	C -> T	CCT -> CTT	Substitution	Pro -> Leu	10195
Isoetes cangae	ccsA CDS	4966	1	1	1	C -> T	CGG -> TGG	Substitution	Arg -> Trp	11273
Isoetes cangae	ccsA CDS	4975	1	1	1	C -> T	CGT -> TGT	Substitution	Arg -> Cys	11817
Isoetes cangae	ccsA CDS	5060	1	1	2	C -> T	TCT -> TTT	Substitution	Ser -> Phe	14715
Isoetes cangae	ccsA CDS	5069	1	1	2	C -> T	TCA -> TTA	Substitution	Ser -> Leu	14833
Isoetes cangae	ccsA CDS	5097	1	1	3	C -> T	TCC -> TCT	None		13523
Isoetes cangae	ccsA CDS	5128	1	1	1	C -> T	CGG -> TGG	Substitution	Arg -> Trp	13580
Isoetes cangae	ccsA CDS	5160	1	1	3	C -> T	TTC -> TTT	None		12288
Isoetes cangae	ccsA CDS	5177	1	1	2	C -> T	TCA -> TTA	Substitution	Ser -> Leu	10277
Isoetes cangae	ccsA CDS	5179	1	1	1	C -> T	CGT -> TGT	Substitution	Arg -> Cys	10221
Isoetes cangae	ccsA CDS	5188	1	1	1	C -> T	CTA -> TTA	None		10048
Isoetes cangae	ccsA CDS	5204	1	1	2	C -> T	CCT -> CTT	Substitution	Pro -> Leu	9757
Isoetes cangae	ccsA CDS	5207	1	1	2	C -> T	TCG -> TTG	Substitution	Ser -> Leu	9954
Isoetes cangae	ccsA CDS	5371	1	1	1	T -> C	TAA -> CAA	Extension	Stop Codon -> Gln	16042
Isoetes cangae	ccsA CDS	5378	1	1	2	C -> T	TCA -> TTA	Substitution	Ser -> Leu	16825
Isoetes cangae	ccsA CDS	5402	1	1	2	C -> T	ACT -> ATT	Substitution	Thr -> Ile	16324
Isoetes cangae	ccsA CDS	5407	1	1	1	C -> T	CTA -> TTA	None		16024
Isoetes cangae	ccsA CDS	5414	1	1	2	C -> T	TCT -> TTT	Substitution	Ser -> Phe	15587
Isoetes cangae	ccsA CDS	5418	1	1	3	C -> T	CCC -> CCT	None		15586
Isoetes cangae	ccsA CDS	5427	1	1	3	C -> T	ACC -> ACT	None		16315
Isoetes cangae	ccsA CDS	5510	1	1	2	C -> T	TCA -> TTA	Substitution	Ser -> Leu	12623
Isoetes cangae	ccsA CDS	5578	1	1	1	C -> T	CCA -> TCA	Substitution	Pro -> Ser	16124
Isoetes cangae	ccsA CDS	5588	1	1	2	C -> T	GCA -> GTA	Substitution	Ala -> Val	16940
Isoetes cangae	ccsA CDS	5594	1	1	2	C -> T	TCC -> TTC	Substitution	Ser -> Phe	14660
Isoetes cangae	ccsA CDS	5597	1	1	2	C -> T	TCG -> TTG	Substitution	Ser -> Leu	14400
Isoetes cangae	ccsA CDS	5606	2	1	2	CC -> TT	TCC -> TTT	Substitution	Ser -> Phe	13876 -> 13944
Isoetes cangae	ccsA CDS	5612	1	1	2	C -> T	ACT -> ATT	Substitution	Thr -> Ile	13777
Isoetes cangae	ccsA CDS	5614	1	1	1	C -> T	CGG -> TGG	Substitution	Arg -> Trp	13677
Isoetes cangae	ccsA CDS	5620	1	1	1	C -> T	CGT -> TGT	Substitution	Arg -> Cys	13528
Isoetes cangae	ccsA CDS	5639	1	1	2	C -> T	CCC -> CTC	Substitution	Pro -> Leu	12284
Isoetes cangae	ccsA CDS	5642	1	1	2	C -> T	TCA -> TTA	Substitution	Ser -> Leu	11789
Isoetes cangae	ccsA CDS	5662	1	1	1	C -> T	CAT -> TAT	Substitution	His -> Tyr	9120
Isoetes cangae	cemA CDS	5681	1	1	2	C -> T	ACG -> ATG	Substitution	Thr -> Met	2709
Isoetes cangae	cemA CDS	5701	1	1	1	C -> T	CTT -> TTT	Substitution	Leu -> Phe	3081
Isoetes cangae	cemA CDS	6029	1	1	2	C -> T	TCA -> TTA	Substitution	Ser -> Leu	142
Isoetes cangae	cemA CDS	6257	1	1	2	C -> T	CCG -> CTG	Substitution	Pro -> Leu	1296
Isoetes cangae	cemA CDS	6266	1	1	2	C -> T	TCA -> TTA	Substitution	Ser -> Leu	1447
Isoetes cangae	cemA CDS	6425	1	1	2	C -> T	TCA -> TTA	Substitution	Ser -> Leu	1891
Isoetes cangae	cemA CDS	6429	1	1	3	C -> T	TCC -> TCT	None		1998
Isoetes cangae	cemA CDS	6511	1	1	1	C -> T	CCT -> TCT	Substitution	Pro -> Ser	1670
Isoetes cangae	cemA CDS	6533	1	1	2	C -> T	TCA -> TTA	Substitution	Ser -> Leu	1668
Isoetes cangae	cemA CDS	6589	1	1	1	C -> T	CGG -> TGG	Substitution	Arg -> Trp	1833
Isoetes cangae	cemA CDS	6695	1	1	2	C -> T	TCA -> TTA	Substitution	Ser -> Leu	2030
Isoetes cangae	cemA CDS	6745	1	1	1	C -> T	CTC -> TTC	Substitution	Leu -> Phe	1795
Isoetes cangae	cemA CDS	6818	1	1	2	C -> T	CCG -> CTG	Substitution	Pro -> Leu	1612
Isoetes cangae	cemA CDS	6901	1	1	1	C -> T	CCC -> TCC	Substitution	Pro -> Ser	1298
Isoetes cangae	cemA CDS	6959	1	1	2	C -> T	CCT -> CTT	Substitution	Pro -> Leu	1631
Isoetes cangae	cemA CDS	6974	1	1	2	C -> T	CCA -> CTA	Substitution	Pro -> Leu	1549
Isoetes cangae	cemA CDS	7031	1	1	2	C -> T	TCA -> TTA	Substitution	Ser -> Leu	1698
Isoetes cangae	cemA CDS	7033	1	1	1	C -> T	CAT -> TAT	Substitution	His -> Tyr	1703
Isoetes cangae	cemA CDS	7069	1	1	1	C -> T	CGC -> TGC	Substitution	Arg -> Cys	1514
Isoetes cangae	cemA CDS	7097	1	1	2	C -> T	TCA -> TTA	Substitution	Ser -> Leu	1093
Isoetes cangae	cemA CDS	7114	1	1	1	C -> T	CAT -> TAT	Substitution	His -> Tyr	1231
Isoetes cangae	cemA CDS	7124	2	1	2	CC -> TT	TCC -> TTT	Substitution	Ser -> Phe	1221 -> 1224
Isoetes cangae	cemA CDS	7133	1	1	2	C -> T	TCA -> TTA	Substitution	Ser -> Leu	1219
Isoetes cangae	cemA CDS	7165	1	1	1	C -> T	CAT -> TAT	Substitution	His -> Tyr	935
Isoetes cangae	cemA CDS	7175	1	1	2	C -> T	ACG -> ATG	Substitution	Thr -> Met	909
Isoetes cangae	chlB CDS	7547	1	1	2	C -> T	CCC -> CTC	Substitution	Pro -> Leu	7375
Isoetes cangae	chlB CDS	8367	1	1	3	C -> T	CCC -> CCT	None		8757
Isoetes cangae	chlL CDS	8729	1	1	2	C -> T	ACG -> ATG	Substitution	Thr -> Met	4389
Isoetes cangae	chlL CDS	8743	1	1	1	C -> T	CAT -> TAT	Substitution	His -> Tyr	5691
Isoetes cangae	chlL CDS	8788	1	1	1	C -> T	CCA -> TCA	Substitution	Pro -> Ser	9728
Isoetes cangae	chlL CDS	8798	1	1	2	C -> T	TCA -> TTA	Substitution	Ser -> Leu	11205
Isoetes cangae	chlL CDS	8822	1	1	2	C -> T	TCA -> TTA	Substitution	Ser -> Leu	11783
Isoetes cangae	chlL CDS	8900	1	1	2	C -> T	TCA -> TTA	Substitution	Ser -> Leu	8321
Isoetes cangae	chlL CDS	9023	1	1	2	C -> T	GCA -> GTA	Substitution	Ala -> Val	5218
Isoetes cangae	chlL CDS	9065	1	1	2	C -> T	TCT -> TTT	Substitution	Ser -> Phe	4631
Isoetes cangae	chlL CDS	9086	1	1	2	C -> T	TCA -> TTA	Substitution	Ser -> Leu	4861
Isoetes cangae	chlL CDS	9248	1	1	2	C -> T	CCG -> CTG	Substitution	Pro -> Leu	9950
Isoetes cangae	chlL CDS	9437	1	1	2	C -> T	TCA -> TTA	Substitution	Ser -> Leu	14312
Isoetes cangae	chlL CDS	9533	1	1	2	C -> T	TCA -> TTA	Substitution	Ser -> Leu	6589
Isoetes cangae	chlN CDS	10182	1	1	3	C -> T	CTC -> CTT	None		16329
Isoetes cangae	clpP CDS	11012	1	1	2	C -> T	ACG -> ATG	Substitution	Thr -> Met	3301
Isoetes cangae	clpP CDS	11038	1	1	1	C -> T	CTT -> TTT	Substitution	Leu -> Phe	3554
Isoetes cangae	clpP CDS	11150	1	1	2	C -> T	ACT -> ATT	Substitution	Thr -> Ile	3760
Isoetes cangae	clpP CDS	11579	1	1	2	C -> T	ACT -> ATT	Substitution	Thr -> Ile	12931
Isoetes cangae	matK CDS	12136	1	1	1	C -> T	CCC -> TCC	Substitution	Pro -> Ser	356
Isoetes cangae	matK CDS	12187	1	1	1	T -> C	TAG -> CAG	Extension	Stop Codon -> Gln	329
Isoetes cangae	matK CDS	12329	1	1	2	C -> T	TCC -> TTC	Substitution	Ser -> Phe	156
Isoetes cangae	matK CDS	12770	2	1	2	CC -> TT	ACC -> ATT	Substitution	Thr -> Ile	239
Isoetes cangae	ndhA CDS	13286	1	1	2	C -> T	ACG -> ATG	Substitution	Thr -> Met	2605
Isoetes cangae	ndhA CDS	13436	1	1	2	C -> T	CCT -> CTT	Substitution	Pro -> Leu	5166
Isoetes cangae	ndhA CDS	13496	1	1	2	C -> T	TCG -> TTG	Substitution	Ser -> Leu	4595
Isoetes cangae	ndhA CDS	13647	1	1	3	C -> T	CAC -> CAT	None		4783
Isoetes cangae	ndhA CDS	13650	1	1	3	C -> T	AAC -> AAT	None		4707
Isoetes cangae	ndhA CDS	13712	1	1	2	T -> C	CTT -> CCT	Substitution	Leu -> Pro	3931
Isoetes cangae	ndhA CDS	13721	2	1	2	CC -> TT	CCC -> CTT	Substitution	Pro -> Leu	3662 -> 3697
Isoetes cangae	ndhA CDS	13724	2	1	2	CC -> TT	CCC -> CTT	Substitution	Pro -> Leu	3517 -> 3532
Isoetes cangae	ndhA CDS	13761	1	1	3	C -> T	TTC -> TTT	None		2588
Isoetes cangae	ndhA CDS	13763	1	1	2	C -> T	TCG -> TTG	Substitution	Ser -> Leu	2555
Isoetes cangae	ndhA CDS	13819	1	1	1	C -> T	CGC -> TGC	Substitution	Arg -> Cys	1424
Isoetes cangae	ndhA CDS	13826	1	1	2	C -> T	TCA -> TTA	Substitution	Ser -> Leu	1261
Isoetes cangae	ndhA CDS	13830	1	1	3	C -> T	TCC -> TCT	None		1172
Isoetes cangae	ndhA CDS	13838	1	1	2	C -> T	CCA -> CTA	Substitution	Pro -> Leu	1091
Isoetes cangae	ndhA CDS	13897	1	1	1	C -> T	CGG -> TGG	Substitution	Arg -> Trp	2640
Isoetes cangae	ndhA CDS	13931	1	1	2	C -> T	TCC -> TTC	Substitution	Ser -> Phe	3425
Isoetes cangae	ndhA CDS	13948	1	1	1	C -> T	CCT -> TCT	Substitution	Pro -> Ser	3673
Isoetes cangae	ndhA CDS	13955	1	1	2	C -> T	CCG -> CTG	Substitution	Pro -> Leu	3721
Isoetes cangae	ndhA CDS	14068	1	1	1	C -> T	CAT -> TAT	Substitution	His -> Tyr	3801
Isoetes cangae	ndhA CDS	14071	2	1	1	CC -> TT	CCA -> TTA	Substitution	Pro -> Leu	3736 -> 3806
Isoetes cangae	ndhA CDS	14114	1	1	2	C -> T	TCG -> TTG	Substitution	Ser -> Leu	2517
Isoetes cangae	ndhA CDS	14246	1	1	2	C -> T	TCT -> TTT	Substitution	Ser -> Phe	5118
Isoetes cangae	ndhB CDS	14417	1	1	2	C -> T	TCA -> TTA	Substitution	Ser -> Leu	488
Isoetes cangae	ndhB CDS	14435	1	1	2	C -> T	TCA -> TTA	Substitution	Ser -> Leu	372
Isoetes cangae	ndhB CDS	14564	2	1	2	CC -> TT	CCC -> CTT	Substitution	Pro -> Leu	2250 -> 2286
Isoetes cangae	ndhB CDS	14665	1	1	1	C -> T	CGT -> TGT	Substitution	Arg -> Cys	3744
Isoetes cangae	ndhB CDS	14801	1	1	2	C -> T	CCA -> CTA	Substitution	Pro -> Leu	4874
Isoetes cangae	ndhB CDS	14828	1	1	2	C -> T	TCA -> TTA	Substitution	Ser -> Leu	5025
Isoetes cangae	ndhB CDS	14835	1	1	3	C -> T	TCC -> TCT	None		4909
Isoetes cangae	ndhB CDS	14843	1	1	2	C -> T	ACC -> ATC	Substitution	Thr -> Ile	4931
Isoetes cangae	ndhB CDS	14915	1	1	2	C -> T	TCG -> TTG	Substitution	Ser -> Leu	4927
Isoetes cangae	ndhB CDS	15319	1	1	1	C -> T	CCA -> TCA	Substitution	Pro -> Ser	4596
Isoetes cangae	ndhB CDS	15455	1	1	2	C -> T	TCA -> TTA	Substitution	Ser -> Leu	4372
Isoetes cangae	ndhB CDS	15489	1	1	3	C -> T	GCC -> GCT	None		5408
Isoetes cangae	ndhB CDS	15532	2	1	1	CC -> TT	CCA -> TTA	Substitution	Pro -> Leu	5650 -> 5653
Isoetes cangae	ndhB CDS	15539	1	1	2	C -> T	TCA -> TTA	Substitution	Ser -> Leu	5632
Isoetes cangae	ndhB CDS	15544	1	1	1	C -> T	CCT -> TCT	Substitution	Pro -> Ser	5561
Isoetes cangae	ndhB CDS	15579	1	1	3	C -> T	TTC -> TTT	None		5771
Isoetes cangae	ndhB CDS	15593	1	1	2	C -> T	TCA -> TTA	Substitution	Ser -> Leu	5355
Isoetes cangae	ndhB CDS	15635	1	1	2	C -> T	TCG -> TTG	Substitution	Ser -> Leu	3777
Isoetes cangae	ndhB CDS	15644	1	1	2	C -> T	CCT -> CTT	Substitution	Pro -> Leu	3442
Isoetes cangae	ndhB CDS	15677	1	1	2	C -> T	TCG -> TTG	Substitution	Ser -> Leu	3181
Isoetes cangae	ndhB CDS	15683	2	1	2	CC -> TT	ACC -> ATT	Substitution	Thr -> Ile	2991 -> 2993
Isoetes cangae	ndhB CDS	15881	1	1	2	C -> T	TCA -> TTA	Substitution	Ser -> Leu	1318
Isoetes cangae	ndhC CDS	15906	1	1	3	C -> T	ATC -> ATT	None		14567
Isoetes cangae	ndhC CDS	15970	1	1	1	C -> T	CCA -> TCA	Substitution	Pro -> Ser	18209
Isoetes cangae	ndhC CDS	16094	1	1	2	C -> T	CCA -> CTA	Substitution	Pro -> Leu	13177
Isoetes cangae	ndhC CDS	16099	2	1	1	CC -> TT	CCT -> TTT	Substitution	Pro -> Phe	13886 -> 13968
Isoetes cangae	ndhC CDS	16106	1	1	2	C -> T	ACT -> ATT	Substitution	Thr -> Ile	13564
Isoetes cangae	ndhC CDS	16108	3	1	1	CCC -> TTT	CCC -> TTT	Substitution	Pro -> Phe	13793 -> 13897
Isoetes cangae	ndhC CDS	16130	1	1	2	C -> T	CCT -> CTT	Substitution	Pro -> Leu	12915
Isoetes cangae	ndhC CDS	16192	2	1	1	CC -> TT	CCT -> TTT	Substitution	Pro -> Phe	10860 -> 10940
Isoetes cangae	ndhC CDS	16205	1	1	2	C -> T	CCA -> CTA	Substitution	Pro -> Leu	9658
Isoetes cangae	ndhC CDS	16217	1	1	2	C -> T	TCG -> TTG	Substitution	Ser -> Leu	9125
Isoetes cangae	ndhC CDS	16228	1	1	1	C -> T	CGG -> TGG	Substitution	Arg -> Trp	7361
Isoetes cangae	ndhC CDS	16244	1	1	2	C -> T	CCG -> CTG	Substitution	Pro -> Leu	4758
Isoetes cangae	ndhD CDS	16259	1	1	2	C -> T	ACG -> ATG	Substitution	Thr -> Met	14224
Isoetes cangae	ndhD CDS	16292	1	1	2	C -> T	CCT -> CTT	Substitution	Pro -> Leu	12476
Isoetes cangae	ndhD CDS	16295	1	1	2	C -> T	TCA -> TTA	Substitution	Ser -> Leu	12216
Isoetes cangae	ndhD CDS	16304	2	1	2	CC -> TT	CCC -> CTT	Substitution	Pro -> Leu	10784 -> 10796
Isoetes cangae	ndhD CDS	16313	1	1	2	C -> T	TCA -> TTA	Substitution	Ser -> Leu	10172
Isoetes cangae	ndhD CDS	16316	1	1	2	C -> T	TCA -> TTA	Substitution	Ser -> Leu	10117
Isoetes cangae	ndhD CDS	16367	1	1	2	C -> T	CCA -> CTA	Substitution	Pro -> Leu	7232
Isoetes cangae	ndhD CDS	16444	1	1	1	T -> C	TAA -> CAA	Extension	Stop Codon -> Gln	5663
Isoetes cangae	ndhD CDS	16474	1	1	1	C -> T	CCT -> TCT	Substitution	Pro -> Ser	7385
Isoetes cangae	ndhD CDS	16529	1	1	2	C -> T	TCA -> TTA	Substitution	Ser -> Leu	9543
Isoetes cangae	ndhD CDS	16532	1	1	2	C -> T	TCG -> TTG	Substitution	Ser -> Leu	9510
Isoetes cangae	ndhD CDS	16562	1	1	2	C -> T	TCA -> TTA	Substitution	Ser -> Leu	10754
Isoetes cangae	ndhD CDS	16600	1	1	1	C -> T	CAT -> TAT	Substitution	His -> Tyr	12472
Isoetes cangae	ndhD CDS	16607	1	1	2	C -> T	TCG -> TTG	Substitution	Ser -> Leu	12195
Isoetes cangae	ndhD CDS	16640	1	1	2	C -> T	TCA -> TTA	Substitution	Ser -> Leu	9426
Isoetes cangae	ndhD CDS	16643	2	1	2	CC -> TT	TCC -> TTT	Substitution	Ser -> Phe	9144 -> 9254
Isoetes cangae	ndhD CDS	16648	1	1	1	C -> T	CCT -> TCT	Substitution	Pro -> Ser	8895
Isoetes cangae	ndhD CDS	16658	1	1	2	C -> T	ACT -> ATT	Substitution	Thr -> Ile	8691
Isoetes cangae	ndhD CDS	16661	1	1	2	C -> T	TCA -> TTA	Substitution	Ser -> Leu	8651
Isoetes cangae	ndhD CDS	16667	1	1	2	C -> T	TCC -> TTC	Substitution	Ser -> Phe	8589
Isoetes cangae	ndhD CDS	16685	1	1	2	C -> T	CCG -> CTG	Substitution	Pro -> Leu	7517
Isoetes cangae	ndhD CDS	16702	1	1	1	C -> T	CAC -> TAC	Substitution	His -> Tyr	8181
Isoetes cangae	ndhD CDS	16709	1	1	2	C -> T	CCT -> CTT	Substitution	Pro -> Leu	7665
Isoetes cangae	ndhD CDS	16793	1	1	2	C -> T	CCA -> CTA	Substitution	Pro -> Leu	7093
Isoetes cangae	ndhD CDS	16847	1	1	2	C -> T	TCT -> TTT	Substitution	Ser -> Phe	9093
Isoetes cangae	ndhD CDS	16910	2	1	2	CC -> TT	CCC -> CTT	Substitution	Pro -> Leu	9366 -> 9372
Isoetes cangae	ndhD CDS	17003	1	1	2	C -> T	CCA -> CTA	Substitution	Pro -> Leu	8408
Isoetes cangae	ndhD CDS	17039	1	1	2	C -> T	CCA -> CTA	Substitution	Pro -> Leu	7844
Isoetes cangae	ndhD CDS	17135	1	1	2	C -> T	CCA -> CTA	Substitution	Pro -> Leu	8322
Isoetes cangae	ndhD CDS	17140	1	1	1	C -> T	CCT -> TCT	Substitution	Pro -> Ser	8351
Isoetes cangae	ndhD CDS	17202	1	1	3	C -> T	TTC -> TTT	None		8353
Isoetes cangae	ndhD CDS	17207	1	1	2	C -> T	CCT -> CTT	Substitution	Pro -> Leu	8628
Isoetes cangae	ndhD CDS	17222	1	1	2	T -> C	TTT -> TCT	Substitution	Phe -> Ser	8111
Isoetes cangae	ndhD CDS	17255	1	1	2	C -> T	CCA -> CTA	Substitution	Pro -> Leu	8367
Isoetes cangae	ndhD CDS	17266	1	1	1	C -> T	CCT -> TCT	Substitution	Pro -> Ser	7272
Isoetes cangae	ndhD CDS	17297	1	1	2	C -> T	TCT -> TTT	Substitution	Ser -> Phe	8131
Isoetes cangae	ndhD CDS	17300	1	1	2	C -> T	TCG -> TTG	Substitution	Ser -> Leu	8009
Isoetes cangae	ndhD CDS	17382	1	1	3	C -> T	TTC -> TTT	None		6576
Isoetes cangae	ndhD CDS	17401	1	1	1	C -> T	CCA -> TCA	Substitution	Pro -> Ser	6726
Isoetes cangae	ndhD CDS	17459	1	1	2	C -> T	TCT -> TTT	Substitution	Ser -> Phe	5862
Isoetes cangae	ndhD CDS	17498	1	1	2	C -> T	TCG -> TTG	Substitution	Ser -> Leu	7549
Isoetes cangae	ndhD CDS	17555	1	1	2	C -> T	TCG -> TTG	Substitution	Ser -> Leu	7587
Isoetes cangae	ndhD CDS	17560	1	1	1	C -> T	CCC -> TCC	Substitution	Pro -> Ser	7584
Isoetes cangae	ndhD CDS	17646	1	1	3	C -> T	TTC -> TTT	None		10472
Isoetes cangae	ndhD CDS	17752	1	1	1	C -> T	CGG -> TGG	Substitution	Arg -> Trp	4369
Isoetes cangae	ndhE CDS	17785	1	1	1	C -> T	CCA -> TCA	Substitution	Pro -> Ser	9001
Isoetes cangae	ndhE CDS	17802	1	1	3	C -> T	TTC -> TTT	None		8916
Isoetes cangae	ndhE CDS	17817	1	1	3	C -> T	TAC -> TAT	None		9291
Isoetes cangae	ndhE CDS	17826	1	1	3	C -> T	ATC -> ATT	None		9646
Isoetes cangae	ndhE CDS	17852	1	1	2	C -> T	CCT -> CTT	Substitution	Pro -> Leu	10155
Isoetes cangae	ndhE CDS	17867	1	1	2	C -> T	TCA -> TTA	Substitution	Ser -> Leu	10880
Isoetes cangae	ndhE CDS	17952	1	1	3	C -> T	ATC -> ATT	None		7882
Isoetes cangae	ndhE CDS	17954	2	1	2	CC -> TT	TCC -> TTT	Substitution	Ser -> Phe	6880 -> 6977
Isoetes cangae	ndhF CDS	18082	1	1	1	C -> T	CAT -> TAT	Substitution	His -> Tyr	2216
Isoetes cangae	ndhF CDS	18212	1	1	2	C -> T	ACA -> ATA	Substitution	Thr -> Ile	4589
Isoetes cangae	ndhF CDS	18226	1	1	1	C -> T	CCT -> TCT	Substitution	Pro -> Ser	4643
Isoetes cangae	ndhF CDS	18230	2	1	2	CC -> TT	CCC -> CTT	Substitution	Pro -> Leu	4533 -> 4613
Isoetes cangae	ndhF CDS	18292	1	1	1	C -> T	CAC -> TAC	Substitution	His -> Tyr	3964
Isoetes cangae	ndhF CDS	18343	2	2	1	CCC -> TCT	CCC -> TCT	Substitution	Pro -> Ser	5945 -> 5956
Isoetes cangae	ndhF CDS	18353	1	1	2	C -> T	CCA -> CTA	Substitution	Pro -> Leu	6022
Isoetes cangae	ndhF CDS	18359	1	1	2	C -> T	CCA -> CTA	Substitution	Pro -> Leu	5973
Isoetes cangae	ndhF CDS	18386	1	1	2	C -> T	ACG -> ATG	Substitution	Thr -> Met	6520
Isoetes cangae	ndhF CDS	18391	1	1	1	C -> T	CAC -> TAC	Substitution	His -> Tyr	6605
Isoetes cangae	ndhF CDS	18403	1	1	1	C -> T	CAT -> TAT	Substitution	His -> Tyr	6973
Isoetes cangae	ndhF CDS	18446	1	1	2	C -> T	CCC -> CTC	Substitution	Pro -> Leu	8551
Isoetes cangae	ndhF CDS	18455	2	1	2	CC -> TT	TCC -> TTT	Substitution	Ser -> Phe	7552 -> 7607
Isoetes cangae	ndhF CDS	18463	1	1	1	C -> T	CCC -> TCC	Substitution	Pro -> Ser	7288
Isoetes cangae	ndhF CDS	18470	1	1	2	C -> T	CCA -> CTA	Substitution	Pro -> Leu	7205
Isoetes cangae	ndhF CDS	18514	1	1	1	C -> T	CGG -> TGG	Substitution	Arg -> Trp	6954
Isoetes cangae	ndhF CDS	18535	1	1	1	C -> T	CCT -> TCT	Substitution	Pro -> Ser	6638
Isoetes cangae	ndhF CDS	18542	1	1	2	C -> T	TCA -> TTA	Substitution	Ser -> Leu	6288
Isoetes cangae	ndhF CDS	18556	1	1	1	C -> T	CGG -> TGG	Substitution	Arg -> Trp	5417
Isoetes cangae	ndhF CDS	18586	1	1	1	C -> T	CGT -> TGT	Substitution	Arg -> Cys	4318
Isoetes cangae	ndhF CDS	18599	1	1	2	C -> T	TCT -> TTT	Substitution	Ser -> Phe	4431
Isoetes cangae	ndhF CDS	18623	1	1	2	C -> T	TCC -> TTC	Substitution	Ser -> Phe	4094
Isoetes cangae	ndhF CDS	18629	1	1	2	C -> T	TCA -> TTA	Substitution	Ser -> Leu	4333
Isoetes cangae	ndhF CDS	18632	1	1	2	C -> T	TCA -> TTA	Substitution	Ser -> Leu	4517
Isoetes cangae	ndhF CDS	18644	1	1	2	C -> T	TCA -> TTA	Substitution	Ser -> Leu	4661
Isoetes cangae	ndhF CDS	18650	2	1	2	CC -> TT	TCC -> TTT	Substitution	Ser -> Phe	4758 -> 4778
Isoetes cangae	ndhF CDS	18655	1	1	1	C -> T	CGG -> TGG	Substitution	Arg -> Trp	4579
Isoetes cangae	ndhF CDS	18671	2	1	2	CC -> TT	TCC -> TTT	Substitution	Ser -> Phe	4342 -> 4463
Isoetes cangae	ndhF CDS	18761	1	1	2	C -> T	CCA -> CTA	Substitution	Pro -> Leu	7915
Isoetes cangae	ndhF CDS	18767	1	1	2	C -> T	CCA -> CTA	Substitution	Pro -> Leu	8191
Isoetes cangae	ndhF CDS	18834	1	1	3	C -> T	CCC -> CCT	None		8693
Isoetes cangae	ndhF CDS	18851	1	1	2	C -> T	CCT -> CTT	Substitution	Pro -> Leu	7245
Isoetes cangae	ndhF CDS	18928	1	1	1	C -> T	CTT -> TTT	Substitution	Leu -> Phe	4337
Isoetes cangae	ndhF CDS	18949	1	1	1	C -> T	CGG -> TGG	Substitution	Arg -> Trp	3616
Isoetes cangae	ndhF CDS	19064	1	1	2	C -> T	CCA -> CTA	Substitution	Pro -> Leu	7266
Isoetes cangae	ndhF CDS	19130	1	1	2	C -> T	TCA -> TTA	Substitution	Ser -> Leu	6201
Isoetes cangae	ndhF CDS	19135	2	1	1	CC -> TT	CCT -> TTT	Substitution	Pro -> Phe	6017 -> 6160
Isoetes cangae	ndhF CDS	19277	1	1	2	C -> T	CCT -> CTT	Substitution	Pro -> Leu	6376
Isoetes cangae	ndhF CDS	19306	1	1	1	C -> T	CGG -> TGG	Substitution	Arg -> Trp	5616
Isoetes cangae	ndhF CDS	19329	1	1	3	C -> T	ACC -> ACT	None		5553
Isoetes cangae	ndhF CDS	19350	1	1	3	C -> T	CCC -> CCT	None		4726
Isoetes cangae	ndhF CDS	19395	1	1	3	C -> T	TTC -> TTT	None		4722
Isoetes cangae	ndhF CDS	19416	1	1	3	C -> T	TTC -> TTT	None		5107
Isoetes cangae	ndhF CDS	19418	2	1	2	CC -> TT	CCC -> CTT	Substitution	Pro -> Leu	5099 -> 5107
Isoetes cangae	ndhF CDS	19423	3	1	1	CCC -> TTT	CCC -> TTT	Substitution	Pro -> Phe	5127 -> 5142
Isoetes cangae	ndhF CDS	19715	1	1	2	C -> T	CCA -> CTA	Substitution	Pro -> Leu	3450
Isoetes cangae	ndhF CDS	19874	1	1	2	C -> T	ACA -> ATA	Substitution	Thr -> Ile	4445
Isoetes cangae	ndhF CDS	19900	1	1	1	C -> T	CTT -> TTT	Substitution	Leu -> Phe	5280
Isoetes cangae	ndhF CDS	19985	1	1	2	C -> T	CCA -> CTA	Substitution	Pro -> Leu	5281
Isoetes cangae	ndhF CDS	19998	1	1	3	C -> T	TAC -> TAT	None		5087
Isoetes cangae	ndhF CDS	20053	1	1	1	T -> C	TGA -> CGA	Extension	Stop Codon -> Arg	5601
Isoetes cangae	ndhF CDS	20098	1	1	1	C -> T	CGG -> TGG	Substitution	Arg -> Trp	5328
Isoetes cangae	ndhF CDS	20135	1	1	2	C -> T	TCA -> TTA	Substitution	Ser -> Leu	4320
Isoetes cangae	ndhF CDS	20145	1	1	3	C -> T	TTC -> TTT	None		3633
Isoetes cangae	ndhF CDS	20195	1	1	2	C -> T	TCA -> TTA	Substitution	Ser -> Leu	2126
Isoetes cangae	ndhF CDS	20209	2	1	1	CC -> TT	CCA -> TTA	Substitution	Pro -> Leu	1773 -> 1779
Isoetes cangae	ndhG CDS	20297	2	1	2	CC -> TT	CCC -> CTT	Substitution	Pro -> Leu	4425 -> 4436
Isoetes cangae	ndhG CDS	20312	1	1	2	C -> T	CCA -> CTA	Substitution	Pro -> Leu	5432
Isoetes cangae	ndhG CDS	20324	1	1	2	C -> T	TCG -> TTG	Substitution	Ser -> Leu	5415
Isoetes cangae	ndhG CDS	20351	1	1	2	C -> T	CCT -> CTT	Substitution	Pro -> Leu	5185
Isoetes cangae	ndhG CDS	20357	1	1	2	C -> T	TCA -> TTA	Substitution	Ser -> Leu	5123
Isoetes cangae	ndhG CDS	20363	1	1	2	C -> T	TCA -> TTA	Substitution	Ser -> Leu	4999
Isoetes cangae	ndhG CDS	20387	1	1	2	C -> T	CCA -> CTA	Substitution	Pro -> Leu	5380
Isoetes cangae	ndhG CDS	20398	2	1	1	CC -> TT	CCG -> TTG	Substitution	Pro -> Leu	5483 -> 5515
Isoetes cangae	ndhG CDS	20432	1	1	2	C -> T	TCG -> TTG	Substitution	Ser -> Leu	5341
Isoetes cangae	ndhG CDS	20459	1	1	2	C -> T	TCA -> TTA	Substitution	Ser -> Leu	5227
Isoetes cangae	ndhG CDS	20468	1	1	2	C -> T	TCT -> TTT	Substitution	Ser -> Phe	5650
Isoetes cangae	ndhG CDS	20477	1	1	2	C -> T	ACG -> ATG	Substitution	Thr -> Met	5680
Isoetes cangae	ndhG CDS	20480	1	1	2	C -> T	TCA -> TTA	Substitution	Ser -> Leu	5675
Isoetes cangae	ndhG CDS	20573	1	1	2	C -> T	CCG -> CTG	Substitution	Pro -> Leu	6026
Isoetes cangae	ndhG CDS	20637	1	1	3	C -> T	ATC -> ATT	None		4863
Isoetes cangae	ndhG CDS	20691	1	1	3	C -> T	ACC -> ACT	None		6952
Isoetes cangae	ndhG CDS	20696	1	1	2	C -> T	TCT -> TTT	Substitution	Ser -> Phe	6987
Isoetes cangae	ndhG CDS	20714	1	1	2	C -> T	CCT -> CTT	Substitution	Pro -> Leu	7184
Isoetes cangae	ndhH CDS	20955	1	1	3	C -> T	CCC -> CCT	None		1381
Isoetes cangae	ndhH CDS	21221	2	1	2	CC -> TT	TCC -> TTT	Substitution	Ser -> Phe	1494 -> 1507
Isoetes cangae	ndhH CDS	21500	1	1	2	C -> T	CCA -> CTA	Substitution	Pro -> Leu	3287
Isoetes cangae	ndhH CDS	21508	1	1	1	C -> T	CCA -> TCA	Substitution	Pro -> Ser	3182
Isoetes cangae	ndhH CDS	21544	1	1	1	C -> T	CAT -> TAT	Substitution	His -> Tyr	3757
Isoetes cangae	ndhH CDS	21624	1	1	3	C -> T	ATC -> ATT	None		3355
Isoetes cangae	ndhH CDS	21795	1	1	3	C -> T	CCC -> CCT	None		2227
Isoetes cangae	ndhH CDS	21992	1	1	2	C -> T	ACG -> ATG	Substitution	Thr -> Met	1803
Isoetes cangae	ndhI CDS	22486	1	1	1	C -> T	CCA -> TCA	Substitution	Pro -> Ser	908
Isoetes cangae	ndhJ CDS	22576	1	1	1	T -> C	TAG -> CAG	Extension	Stop Codon -> Gln	8238
Isoetes cangae	ndhJ CDS	22700	1	1	2	C -> T	CCA -> CTA	Substitution	Pro -> Leu	15968
Isoetes cangae	ndhJ CDS	22715	2	1	2	CC -> TT	TCC -> TTT	Substitution	Ser -> Phe	16580 -> 16655
Isoetes cangae	ndhJ CDS	22724	1	1	2	C -> T	CCT -> CTT	Substitution	Pro -> Leu	16790
Isoetes cangae	ndhJ CDS	22829	1	1	2	C -> T	ACA -> ATA	Substitution	Thr -> Ile	13826
Isoetes cangae	ndhJ CDS	22838	1	1	2	C -> T	TCT -> TTT	Substitution	Ser -> Phe	14445
Isoetes cangae	ndhJ CDS	22882	1	1	1	C -> T	CGG -> TGG	Substitution	Arg -> Trp	16228
Isoetes cangae	ndhJ CDS	22981	1	1	1	C -> T	CGG -> TGG	Substitution	Arg -> Trp	16583
Isoetes cangae	ndhJ CDS	23008	1	1	1	C -> T	CAT -> TAT	Substitution	His -> Tyr	13110
Isoetes cangae	ndhJ CDS	23024	1	1	2	C -> T	TCT -> TTT	Substitution	Ser -> Phe	9208
Isoetes cangae	ndhJ CDS	23033	1	1	2	C -> T	CCA -> CTA	Substitution	Pro -> Leu	6999
Isoetes cangae	ndhJ CDS	23047	1	1	1	C -> T	CAG -> TAG	Truncation	Gln -> Stop Codon	6244
Isoetes cangae	ndhK CDS	23108	1	1	2	C -> T	CCA -> CTA	Substitution	Pro -> Leu	11861
Isoetes cangae	ndhK CDS	23188	1	1	1	C -> T	CCG -> TCG	Substitution	Pro -> Ser	13902
Isoetes cangae	ndhK CDS	23194	1	1	1	C -> T	CGG -> TGG	Substitution	Arg -> Trp	13266
Isoetes cangae	ndhK CDS	23225	1	1	2	C -> T	CCC -> CTC	Substitution	Pro -> Leu	14455
Isoetes cangae	ndhK CDS	23255	2	1	2	CC -> TT	TCC -> TTT	Substitution	Ser -> Phe	15015 -> 15017
Isoetes cangae	ndhK CDS	23260	1	1	1	C -> T	CCG -> TCG	Substitution	Pro -> Ser	15441
Isoetes cangae	ndhK CDS	23285	2	1	2	CC -> TT	TCC -> TTT	Substitution	Ser -> Phe	16878 -> 16921
Isoetes cangae	ndhK CDS	23456	1	1	2	C -> T	TCC -> TTC	Substitution	Ser -> Phe	14872
Isoetes cangae	ndhK CDS	23642	1	1	2	C -> T	TCA -> TTA	Substitution	Ser -> Leu	15166
Isoetes cangae	ndhK CDS	23715	1	1	3	C -> T	CTC -> CTT	None		22767
Isoetes cangae	petA CDS	23980	1	1	1	T -> C	TAC -> CAC	Substitution	Tyr -> His	13954
Isoetes cangae	petB CDS	24767	1	1	2	C -> T	ACG -> ATG	Substitution	Thr -> Met	20635
Isoetes cangae	petB CDS	24860	1	1	2	C -> T	ACA -> ATA	Substitution	Thr -> Ile	54055
Isoetes cangae	petB CDS	24934	1	1	1	C -> T	CAC -> TAC	Substitution	His -> Tyr	48494
Isoetes cangae	petB CDS	25007	1	1	2	C -> T	TCA -> TTA	Substitution	Ser -> Leu	62841
Isoetes cangae	petB CDS	25049	1	1	2	C -> T	CCA -> CTA	Substitution	Pro -> Leu	64380
Isoetes cangae	petB CDS	25072	1	1	1	T -> C	TGC -> CGC	Substitution	Cys -> Arg	56354
Isoetes cangae	petB CDS	25358	1	1	2	C -> T	TCT -> TTT	Substitution	Ser -> Phe	54048
Isoetes cangae	petB CDS	25375	2	1	1	CC -> TT	CCA -> TTA	Substitution	Pro -> Leu	46731 -> 47102
Isoetes cangae	petB CDS	25411	1	1	1	C -> T	CGA -> TGA	Truncation	Arg -> Stop Codon	27782
Isoetes cangae	petD CDS	25415	1	1	2	C -> T	ACG -> ATG	Substitution	Thr -> Met	7902
Isoetes cangae	petD CDS	25574	1	1	2	C -> T	TCA -> TTA	Substitution	Ser -> Leu	58180
Isoetes cangae	petD CDS	25583	1	1	2	C -> T	CCA -> CTA	Substitution	Pro -> Leu	57937
Isoetes cangae	petD CDS	25719	1	1	3	C -> T	GCC -> GCT	None		49625
Isoetes cangae	petD CDS	25739	1	1	2	C -> T	TCG -> TTG	Substitution	Ser -> Leu	42931
Isoetes cangae	petD CDS	25754	1	1	2	C -> T	CCA -> CTA	Substitution	Pro -> Leu	43507
Isoetes cangae	petD CDS	25813	2	1	1	CC -> TT	CCA -> TTA	Substitution	Pro -> Leu	36539 -> 36714
Isoetes cangae	petD CDS	25883	1	1	2	C -> T	TCA -> TTA	Substitution	Ser -> Leu	13669
Isoetes cangae	petD CDS	25893	1	1	3	C -> T	TTC -> TTT	None		13417
Isoetes cangae	petD CDS	25894	1	1	1	C -> T	CAA -> TAA	Truncation	Gln -> Stop Codon	13372
Isoetes cangae	petG CDS	25898	1	1	2	C -> T	ACG -> ATG	Substitution	Thr -> Met	13931
Isoetes cangae	petG CDS	25913	1	1	2	C -> T	CCA -> CTA	Substitution	Pro -> Leu	18529
Isoetes cangae	petG CDS	25917	1	1	3	C -> T	TCC -> TCT	None		18650
Isoetes cangae	petG CDS	25923	1	1	3	C -> T	ATC -> ATT	None		18706
Isoetes cangae	petG CDS	25928	1	1	2	C -> T	TCA -> TTA	Substitution	Ser -> Leu	18794
Isoetes cangae	petG CDS	25934	1	1	2	C -> T	TCG -> TTG	Substitution	Ser -> Leu	18815
Isoetes cangae	petG CDS	25943	1	1	2	C -> T	ACA -> ATA	Substitution	Thr -> Ile	18711
Isoetes cangae	petG CDS	25949	1	1	2	C -> T	TCA -> TTA	Substitution	Ser -> Leu	18588
Isoetes cangae	petG CDS	25976	1	1	2	C -> T	TCA -> TTA	Substitution	Ser -> Leu	15977
Isoetes cangae	petG CDS	25984	1	1	1	T -> C	TGA -> CGA	Extension	Stop Codon -> Arg	14067
Isoetes cangae	petL CDS	26024	1	1	2	C -> T	CCT -> CTT	Substitution	Pro -> Leu	2282
Isoetes cangae	petL CDS	26060	1	1	2	C -> T	CCA -> CTA	Substitution	Pro -> Leu	3995
Isoetes cangae	petL CDS	26072	1	1	2	C -> T	CCA -> CTA	Substitution	Pro -> Leu	4602
Isoetes cangae	petL CDS	26074	1	1	1	C -> T	CTT -> TTT	Substitution	Leu -> Phe	4691
Isoetes cangae	petL CDS	26078	1	1	2	C -> T	ACT -> ATT	Substitution	Thr -> Ile	4893
Isoetes cangae	petL CDS	26084	1	1	2	C -> T	TCA -> TTA	Substitution	Ser -> Leu	5100
Isoetes cangae	petN CDS	26108	1	1	2	C -> T	ACG -> ATG	Substitution	Thr -> Met	10172
Isoetes cangae	petN CDS	26163	1	1	3	C -> T	CTC -> CTT	None		9650
Isoetes cangae	petN CDS	26164	1	1	1	C -> T	CCA -> TCA	Substitution	Pro -> Ser	9633
Isoetes cangae	petN CDS	26168	1	1	2	C -> T	CCT -> CTT	Substitution	Pro -> Leu	9445
Isoetes cangae	petN CDS	26192	1	1	2	C -> T	CCG -> CTG	Substitution	Pro -> Leu	1291
Isoetes cangae	psaA CDS	28209	1	1	3	C -> T	TTC -> TTT	None		67304
Isoetes cangae	psaB CDS	28868	1	1	2	C -> T	CCC -> CTC	Substitution	Pro -> Leu	60386
Isoetes cangae	psaC CDS	30699	1	1	3	C -> T	ACC -> ACT	None		55029
Isoetes cangae	psaC CDS	30719	1	1	2	T -> C	CTC -> CCC	Substitution	Leu -> Pro	56948
Isoetes cangae	psaC CDS	30731	1	1	2	C -> T	TCA -> TTA	Substitution	Ser -> Leu	58675
Isoetes cangae	psaC CDS	30737	1	1	2	C -> T	ACG -> ATG	Substitution	Thr -> Met	56691
Isoetes cangae	psaC CDS	30775	1	1	1	C -> T	CCT -> TCT	Substitution	Pro -> Ser	49350
Isoetes cangae	psaI CDS	30902	1	1	2	C -> T	ACG -> ATG	Substitution	Thr -> Met	3436
Isoetes cangae	psaI CDS	30920	1	1	2	C -> T	TCA -> TTA	Substitution	Ser -> Leu	5076
Isoetes cangae	psaI CDS	30932	2	1	2	CC -> TT	TCC -> TTT	Substitution	Ser -> Phe	6050 -> 6066
Isoetes cangae	psaI CDS	30939	1	1	3	C -> T	CCC -> CCT	None		6267
Isoetes cangae	psaJ CDS	31076	1	1	2	C -> T	TCT -> TTT	Substitution	Ser -> Phe	123421
Isoetes cangae	psaJ CDS	31079	1	1	2	C -> T	TCA -> TTA	Substitution	Ser -> Leu	120462
Isoetes cangae	psaJ CDS	31094	1	1	2	C -> T	ACA -> ATA	Substitution	Thr -> Ile	118136
Isoetes cangae	psaJ CDS	31112	1	1	2	C -> T	TCC -> TTC	Substitution	Ser -> Phe	101762
Isoetes cangae	psaJ CDS	31141	1	1	1	C -> T	CAA -> TAA	Truncation	Gln -> Stop Codon	72834
Isoetes cangae	psaM CDS	31223	1	1	2	C -> T	ACA -> ATA	Substitution	Thr -> Ile	27827
Isoetes cangae	psaM CDS	31247	1	1	2	C -> T	CCG -> CTG	Substitution	Pro -> Leu	24114
Isoetes cangae	psbB CDS	32341	2	1	1	CC -> TT	CCA -> TTA	Substitution	Pro -> Leu	73218 -> 73588
Isoetes cangae	psbB CDS	32372	1	1	2	C -> T	TCA -> TTA	Substitution	Ser -> Leu	72453
Isoetes cangae	psbB CDS	32390	1	1	2	C -> T	TCA -> TTA	Substitution	Ser -> Leu	52873
Isoetes cangae	psbB CDS	32658	1	1	3	C -> T	TTC -> TTT	None		72980
Isoetes cangae	psbB CDS	32660	1	1	2	C -> T	TCA -> TTA	Substitution	Ser -> Leu	72694
Isoetes cangae	psbB CDS	32677	1	1	1	C -> T	CGG -> TGG	Substitution	Arg -> Trp	75412
Isoetes cangae	psbB CDS	32686	1	1	1	C -> T	CGG -> TGG	Substitution	Arg -> Trp	72443
Isoetes cangae	psbB CDS	32768	1	1	2	C -> T	CCT -> CTT	Substitution	Pro -> Leu	78430
Isoetes cangae	psbB CDS	32792	2	1	2	CC -> TT	TCC -> TTT	Substitution	Ser -> Phe	82877 -> 83791
Isoetes cangae	psbB CDS	32801	1	1	2	C -> T	TCT -> TTT	Substitution	Ser -> Phe	81284
Isoetes cangae	psbB CDS	32826	1	1	3	C -> T	CCC -> CCT	None		86293
Isoetes cangae	psbB CDS	32848	1	1	1	C -> T	CAT -> TAT	Substitution	His -> Tyr	87335
Isoetes cangae	psbB CDS	32980	1	1	1	T -> C	TAC -> CAC	Substitution	Tyr -> His	61442
Isoetes cangae	psbB CDS	33047	1	1	2	C -> T	TCA -> TTA	Substitution	Ser -> Leu	63038
Isoetes cangae	psbB CDS	33371	2	1	2	CC -> TT	TCC -> TTT	Substitution	Ser -> Phe	64668 -> 65119
Isoetes cangae	psbB CDS	33398	1	1	2	C -> T	TCC -> TTC	Substitution	Ser -> Phe	80832
Isoetes cangae	psbB CDS	33482	2	1	2	CC -> TT	TCC -> TTT	Substitution	Ser -> Phe	91388 -> 91551
Isoetes cangae	psbB CDS	33536	1	1	2	C -> T	TCT -> TTT	Substitution	Ser -> Phe	87277
Isoetes cangae	psbB CDS	33551	1	1	2	C -> T	CCC -> CTC	Substitution	Pro -> Leu	87902
Isoetes cangae	psbB CDS	33623	1	1	2	C -> T	TCT -> TTT	Substitution	Ser -> Phe	83133
Isoetes cangae	psbB CDS	33629	1	1	2	C -> T	TCT -> TTT	Substitution	Ser -> Phe	81325
Isoetes cangae	psbB CDS	33644	1	1	2	C -> T	CCA -> CTA	Substitution	Pro -> Leu	78193
Isoetes cangae	psbB CDS	33736	1	1	1	C -> T	CGG -> TGG	Substitution	Arg -> Trp	61149
Isoetes cangae	psbB CDS	33755	1	1	2	C -> T	TCG -> TTG	Substitution	Ser -> Leu	54182
Isoetes cangae	psbE CDS	36430	1	1	1	C -> T	CCC -> TCC	Substitution	Pro -> Ser	77266
Isoetes cangae	psbE CDS	36452	1	1	2	C -> T	TCA -> TTA	Substitution	Ser -> Leu	75997
Isoetes cangae	psbF CDS	36677	1	1	2	C -> T	TCC -> TTC	Substitution	Ser -> Phe	121455
Isoetes cangae	psbF CDS	36680	1	1	2	C -> T	CCA -> CTA	Substitution	Pro -> Leu	121287
Isoetes cangae	psbF CDS	36698	1	1	2	C -> T	ACG -> ATG	Substitution	Thr -> Met	104072
Isoetes cangae	psbF CDS	36704	2	1	2	CC -> TT	TCC -> TTT	Substitution	Ser -> Phe	100080 -> 100351
Isoetes cangae	psbH CDS	36719	1	1	2	C -> T	ACG -> ATG	Substitution	Thr -> Met	69922
Isoetes cangae	psbH CDS	36782	1	1	2	C -> T	CCA -> CTA	Substitution	Pro -> Leu	127964
Isoetes cangae	psbH CDS	36785	1	1	2	C -> T	TCA -> TTA	Substitution	Ser -> Leu	129446
Isoetes cangae	psbH CDS	36875	1	1	2	C -> T	TCT -> TTT	Substitution	Ser -> Phe	134792
Isoetes cangae	psbH CDS	36878	1	1	2	C -> T	CCA -> CTA	Substitution	Pro -> Leu	132183
Isoetes cangae	psbH CDS	36907	1	1	1	C -> T	CCC -> TCC	Substitution	Pro -> Ser	109583
Isoetes cangae	psbH CDS	36914	1	1	2	C -> T	TCA -> TTA	Substitution	Ser -> Leu	109267
Isoetes cangae	psbI CDS	36963	1	1	3	C -> T	CTC -> CTT	None		15987
Isoetes cangae	psbI CDS	36969	1	1	3	C -> T	TAC -> TAT	None		15971
Isoetes cangae	psbI CDS	36978	1	1	3	C -> T	GTC -> GTT	None		16071
Isoetes cangae	psbI CDS	36985	1	1	1	C -> T	CTT -> TTT	Substitution	Leu -> Phe	16330
Isoetes cangae	psbI CDS	36997	3	1	1	CCC -> TTT	CCC -> TTT	Substitution	Pro -> Phe	16314 -> 16331
Isoetes cangae	psbI CDS	37010	2	1	2	CC -> TT	TCC -> TTT	Substitution	Ser -> Phe	16088 -> 16145
Isoetes cangae	psbJ CDS	37124	1	1	2	C -> T	CCA -> CTA	Substitution	Pro -> Leu	138271
Isoetes cangae	psbJ CDS	37136	1	1	2	C -> T	TCT -> TTT	Substitution	Ser -> Phe	125112
Isoetes cangae	psbJ CDS	37147	1	1	1	C -> T	CCA -> TCA	Substitution	Pro -> Ser	101217
Isoetes cangae	psbJ CDS	37152	1	1	3	C -> T	TAC -> TAT	None		90159
Isoetes cangae	psbJ CDS	37155	1	1	3	C -> T	TCC -> TCT	None		80562
Isoetes cangae	psbJ CDS	37171	2	1	1	CC -> TT	CCG -> TTG	Substitution	Pro -> Leu	66155 -> 66825
Isoetes cangae	psbK CDS	37192	2	1	1	CC -> TT	CCA -> TTA	Substitution	Pro -> Leu	67283 -> 67500
Isoetes cangae	psbK CDS	37235	1	1	2	C -> T	TCA -> TTA	Substitution	Ser -> Leu	66144
Isoetes cangae	psbK CDS	37239	1	1	3	C -> T	CCC -> CCT	None		65461
Isoetes cangae	psbK CDS	37297	1	1	1	C -> T	CTT -> TTT	Substitution	Leu -> Phe	36037
Isoetes cangae	psbK CDS	37304	2	1	2	CC -> TT	CCC -> CTT	Substitution	Pro -> Leu	32148 -> 32223
Isoetes cangae	psbK CDS	37311	1	1	3	C -> T	GCC -> GCT	None		29987
Isoetes cangae	psbK CDS	37318	1	1	1	C -> T	CGG -> TGG	Substitution	Arg -> Trp	26280
Isoetes cangae	psbL CDS	37346	1	1	3	C -> T	TAC -> TAT	None		118361
Isoetes cangae	psbL CDS	37382	1	1	3	C -> T	ATC -> ATT	None		93210
Isoetes cangae	psbL CDS	37436	1	1	3	C -> T	TCC -> TCT	None		89476
Isoetes cangae	psbL CDS	37441	1	1	2	C -> T	TCC -> TTC	Substitution	Ser -> Phe	87684
Isoetes cangae	psbL CDS	37447	1	1	2	C -> T	TCA -> TTA	Substitution	Ser -> Leu	85976
Isoetes cangae	psbM CDS	37509	1	1	3	C -> T	CTC -> CTT	None		19167
Isoetes cangae	psbM CDS	37515	1	1	3	C -> T	CCC -> CCT	None		18979
Isoetes cangae	psbM CDS	37526	1	1	2	C -> T	CCA -> CTA	Substitution	Pro -> Leu	18142
Isoetes cangae	psbM CDS	37529	1	1	2	C -> T	CCT -> CTT	Substitution	Pro -> Leu	17953
Isoetes cangae	psbM CDS	37535	1	1	2	C -> T	CCT -> CTT	Substitution	Pro -> Leu	17938
Isoetes cangae	psbT CDS	37700	1	1	2	C -> T	ACG -> ATG	Substitution	Thr -> Met	39028
Isoetes cangae	psbT CDS	37714	1	1	1	C -> T	CAT -> TAT	Substitution	His -> Tyr	41417
Isoetes cangae	psbT CDS	37721	1	1	2	C -> T	TCC -> TTC	Substitution	Ser -> Phe	42412
Isoetes cangae	psbT CDS	37724	1	1	2	C -> T	TCG -> TTG	Substitution	Ser -> Leu	42656
Isoetes cangae	psbT CDS	37727	1	1	2	C -> T	CCG -> CTG	Substitution	Pro -> Leu	42890
Isoetes cangae	psbZ CDS	37862	1	1	2	C -> T	CCA -> CTA	Substitution	Pro -> Leu	39388
Isoetes cangae	psbZ CDS	37943	1	1	2	C -> T	CCA -> CTA	Substitution	Pro -> Leu	31929
Isoetes cangae	psbZ CDS	37945	1	1	1	C -> T	CGG -> TGG	Substitution	Arg -> Trp	29997
Isoetes cangae	psbZ CDS	37950	1	1	3	C -> T	ATC -> ATT	None		29111
Isoetes cangae	psbZ CDS	37955	1	1	2	C -> T	TCA -> TTA	Substitution	Ser -> Leu	27772
Isoetes cangae	rbcL CDS	38018	1	1	2	C -> T	ACG -> ATG	Substitution	Thr -> Met	117391
Isoetes cangae	rpl2 CDS	39505	1	1	1	C -> T	CTT -> TTT	Substitution	Leu -> Phe	337
Isoetes cangae	rpl2 CDS	39965	1	1	2	C -> T	TCA -> TTA	Substitution	Ser -> Leu	1261
Isoetes cangae	rpl2 CDS	40250	1	1	2	C -> T	TCG -> TTG	Substitution	Ser -> Leu	1014
Isoetes cangae	rpl14 CDS	40280	1	1	2	C -> T	ACG -> ATG	Substitution	Thr -> Met	4216
Isoetes cangae	rpl14 CDS	40345	1	1	1	T -> C	TGA -> CGA	Extension	Stop Codon -> Arg	4759
Isoetes cangae	rpl14 CDS	40391	1	1	2	C -> T	GCA -> GTA	Substitution	Ala -> Val	4672
Isoetes cangae	rpl14 CDS	40394	1	1	2	C -> T	ACT -> ATT	Substitution	Thr -> Ile	4695
Isoetes cangae	rpl14 CDS	40433	2	1	2	CC -> TT	CCC -> CTT	Substitution	Pro -> Leu	4376 -> 4427
Isoetes cangae	rpl14 CDS	40460	1	1	2	C -> T	GCA -> GTA	Substitution	Ala -> Val	4491
Isoetes cangae	rpl14 CDS	40474	1	1	1	C -> T	CGT -> TGT	Substitution	Arg -> Cys	4104
Isoetes cangae	rpl14 CDS	40610	1	1	2	C -> T	TCT -> TTT	Substitution	Ser -> Phe	2105
Isoetes cangae	rpl14 CDS	40643	1	1	2	C -> T	TCA -> TTA	Substitution	Ser -> Leu	1155
Isoetes cangae	rpl14 CDS	40645	1	1	1	C -> T	CGA -> TGA	Truncation	Arg -> Stop Codon	1125
Isoetes cangae	rpl20 CDS	41075	1	1	2	C -> T	ACG -> ATG	Substitution	Thr -> Met	4098
Isoetes cangae	rpl20 CDS	41097	1	1	3	C -> T	TAC -> TAT	None		5713
Isoetes cangae	rpl20 CDS	41133	1	1	3	C -> T	CTC -> CTT	None		7750
Isoetes cangae	rpl20 CDS	41209	2	1	1	CC -> TT	CCC -> TTC	Substitution	Pro -> Phe	10158 -> 10195
Isoetes cangae	rpl20 CDS	41247	1	1	3	C -> T	CGC -> CGT	None		10870
Isoetes cangae	rpl20 CDS	41248	1	1	1	C -> T	CGT -> TGT	Substitution	Arg -> Cys	10887
Isoetes cangae	rpl20 CDS	41309	1	1	2	C -> T	TCT -> TTT	Substitution	Ser -> Phe	9340
Isoetes cangae	rpl20 CDS	41390	1	1	2	C -> T	TCT -> TTT	Substitution	Ser -> Phe	4485
Isoetes cangae	rpl20 CDS	41393	2	1	2	CC -> TT	TCC -> TTT	Substitution	Ser -> Phe	4297 -> 4425
Isoetes cangae	rpl20 CDS	41396	1	1	2	C -> T	ACA -> ATA	Substitution	Thr -> Ile	4099
Isoetes cangae	rpl20 CDS	41402	1	1	2	C -> T	TCG -> TTG	Substitution	Ser -> Leu	3067
Isoetes cangae	rpl21 CDS	41501	2	1	2	CC -> TT	TCC -> TTT	Substitution	Ser -> Phe	12183 -> 12259
Isoetes cangae	rpl21 CDS	41695	1	1	1	T -> C	TGA -> CGA	Extension	Stop Codon -> Arg	9723
Isoetes cangae	rpl32 CDS	42511	1	1	1	C -> T	CCT -> TCT	Substitution	Pro -> Ser	10653
Isoetes cangae	rpl32 CDS	42530	1	1	2	C -> T	TCA -> TTA	Substitution	Ser -> Leu	8757
Isoetes cangae	rpl33 CDS	42608	1	1	2	C -> T	TCA -> TTA	Substitution	Ser -> Leu	16793
Isoetes cangae	rpl33 CDS	42627	1	1	3	C -> T	GTC -> GTT	None		18449
Isoetes cangae	rpl33 CDS	42746	1	1	2	T -> C	ATT -> ACT	Substitution	Ile -> Thr	22143
Isoetes cangae	rpl36 CDS	42770	1	1	2	C -> T	ACG -> ATG	Substitution	Thr -> Met	3377
Isoetes cangae	rpl36 CDS	42808	1	1	1	C -> T	CGT -> TGT	Substitution	Arg -> Cys	3539
Isoetes cangae	rpoA CDS	42970	1	1	1	C -> T	CAT -> TAT	Substitution	His -> Tyr	7871
Isoetes cangae	rpoA CDS	43018	1	1	1	C -> T	CTA -> TTA	None		7650
Isoetes cangae	rpoA CDS	43043	1	1	2	C -> T	TCA -> TTA	Substitution	Ser -> Leu	5287
Isoetes cangae	rpoA CDS	43145	1	1	2	C -> T	ACT -> ATT	Substitution	Thr -> Ile	5116
Isoetes cangae	rpoA CDS	43285	1	1	1	T -> C	TAA -> CAA	Extension	Stop Codon -> Gln	5288
Isoetes cangae	rpoA CDS	43631	1	1	2	C -> T	TCT -> TTT	Substitution	Ser -> Phe	6679
Isoetes cangae	rpoA CDS	43667	1	1	2	C -> T	TCG -> TTG	Substitution	Ser -> Leu	5986
Isoetes cangae	rpoA CDS	43735	1	1	1	C -> T	CCC -> TCC	Substitution	Pro -> Ser	4100
Isoetes cangae	rpoA CDS	43778	1	1	2	C -> T	ACG -> ATG	Substitution	Thr -> Met	3400
Isoetes cangae	rpoB CDS	44012	1	1	2	C -> T	TCA -> TTA	Substitution	Ser -> Leu	1362
Isoetes cangae	rpoB CDS	44140	1	1	1	C -> T	CCC -> TCC	Substitution	Pro -> Ser	1583
Isoetes cangae	rpoB CDS	44147	1	1	2	C -> T	TCA -> TTA	Substitution	Ser -> Leu	1596
Isoetes cangae	rpoB CDS	44165	1	1	2	C -> T	TCA -> TTA	Substitution	Ser -> Leu	1592
Isoetes cangae	rpoB CDS	44308	1	1	1	C -> T	CTT -> TTT	Substitution	Leu -> Phe	1544
Isoetes cangae	rpoB CDS	44326	1	1	1	C -> T	CCA -> TCA	Substitution	Pro -> Ser	1494
Isoetes cangae	rpoB CDS	44382	1	1	3	C -> T	TTC -> TTT	None		1173
Isoetes cangae	rpoB CDS	44387	1	1	2	C -> T	TCA -> TTA	Substitution	Ser -> Leu	1221
Isoetes cangae	rpoB CDS	44393	1	1	2	C -> T	CCT -> CTT	Substitution	Pro -> Leu	1226
Isoetes cangae	rpoB CDS	44449	1	1	1	T -> C	TGA -> CGA	Extension	Stop Codon -> Arg	1212
Isoetes cangae	rpoB CDS	44511	1	1	3	C -> T	CCC -> CCT	None		1270
Isoetes cangae	rpoB CDS	44519	1	1	2	C -> T	TCG -> TTG	Substitution	Ser -> Leu	1228
Isoetes cangae	rpoB CDS	44526	1	1	3	C -> T	GAC -> GAT	None		1198
Isoetes cangae	rpoB CDS	44593	1	1	1	C -> T	CTA -> TTA	None		1259
Isoetes cangae	rpoB CDS	44645	1	1	2	C -> T	TCA -> TTA	Substitution	Ser -> Leu	1075
Isoetes cangae	rpoB CDS	44660	1	1	2	C -> T	TCT -> TTT	Substitution	Ser -> Phe	1172
Isoetes cangae	rpoB CDS	44678	1	1	2	C -> T	CCA -> CTA	Substitution	Pro -> Leu	1177
Isoetes cangae	rpoB CDS	44702	1	1	2	C -> T	TCG -> TTG	Substitution	Ser -> Leu	1170
Isoetes cangae	rpoB CDS	44747	1	1	2	C -> T	TCA -> TTA	Substitution	Ser -> Leu	1094
Isoetes cangae	rpoB CDS	44864	1	1	2	C -> T	TCA -> TTA	Substitution	Ser -> Leu	1073
Isoetes cangae	rpoB CDS	44867	1	1	2	C -> T	TCA -> TTA	Substitution	Ser -> Leu	1085
Isoetes cangae	rpoB CDS	44879	1	1	2	C -> T	TCA -> TTA	Substitution	Ser -> Leu	1094
Isoetes cangae	rpoB CDS	44891	1	1	2	C -> T	TCA -> TTA	Substitution	Ser -> Leu	1066
Isoetes cangae	rpoB CDS	44900	1	1	2	C -> T	TCG -> TTG	Substitution	Ser -> Leu	1119
Isoetes cangae	rpoB CDS	44969	1	1	2	C -> T	CCA -> CTA	Substitution	Pro -> Leu	1165
Isoetes cangae	rpoB CDS	45000	1	1	3	C -> T	TTC -> TTT	None		1438
Isoetes cangae	rpoB CDS	45037	1	1	1	C -> T	CTA -> TTA	None		1378
Isoetes cangae	rpoB CDS	45059	1	1	2	C -> T	ACA -> ATA	Substitution	Thr -> Ile	1315
Isoetes cangae	rpoB CDS	45107	1	1	2	C -> T	TCA -> TTA	Substitution	Ser -> Leu	1255
Isoetes cangae	rpoB CDS	45206	2	1	2	CC -> TT	CCC -> CTT	Substitution	Pro -> Leu	1273 -> 1280
Isoetes cangae	rpoB CDS	45305	1	1	2	C -> T	ACT -> ATT	Substitution	Thr -> Ile	1138
Isoetes cangae	rpoB CDS	45313	1	1	1	C -> T	CAT -> TAT	Substitution	His -> Tyr	1144
Isoetes cangae	rpoB CDS	45496	1	1	1	C -> T	CCT -> TCT	Substitution	Pro -> Ser	786
Isoetes cangae	rpoB CDS	45500	1	1	2	C -> T	CCT -> CTT	Substitution	Pro -> Leu	770
Isoetes cangae	rpoB CDS	45508	2	1	1	CC -> TT	CCT -> TTT	Substitution	Pro -> Phe	797 -> 803
Isoetes cangae	rpoB CDS	45539	1	1	2	C -> T	TCG -> TTG	Substitution	Ser -> Leu	672
Isoetes cangae	rpoB CDS	45629	1	1	2	C -> T	CCA -> CTA	Substitution	Pro -> Leu	592
Isoetes cangae	rpoB CDS	45769	1	1	1	C -> T	CGT -> TGT	Substitution	Arg -> Cys	492
Isoetes cangae	rpoB CDS	45866	1	1	2	C -> T	CCA -> CTA	Substitution	Pro -> Leu	242
Isoetes cangae	rpoB CDS	46600	1	1	1	C -> T	CCA -> TCA	Substitution	Pro -> Ser	418
Isoetes cangae	rpoB CDS	46661	1	1	2	C -> T	TCA -> TTA	Substitution	Ser -> Leu	369
Isoetes cangae	rpoB CDS	47009	1	1	2	C -> T	CCT -> CTT	Substitution	Pro -> Leu	468
Isoetes cangae	rpoB CDS	47054	1	1	2	C -> T	CCA -> CTA	Substitution	Pro -> Leu	283
Isoetes cangae	rpoB CDS	47075	1	1	2	C -> T	TCG -> TTG	Substitution	Ser -> Leu	159
Isoetes cangae	rpoB CDS	47080	2	1	1	CC -> TT	CCA -> TTA	Substitution	Pro -> Leu	153 -> 156
Isoetes cangae	rpoC1 CDS	47317	1	1	1	T -> C	TAA -> CAA	Extension	Stop Codon -> Gln	393
Isoetes cangae	rpoC1 CDS	47450	1	1	2	C -> T	TCA -> TTA	Substitution	Ser -> Leu	798
Isoetes cangae	rpoC1 CDS	47467	1	1	1	C -> T	CAC -> TAC	Substitution	His -> Tyr	797
Isoetes cangae	rpoC1 CDS	47735	2	1	2	CC -> TT	ACC -> ATT	Substitution	Thr -> Ile	743 -> 745
Isoetes cangae	rpoC1 CDS	48405	1	1	3	C -> T	CCC -> CCT	None		2049
Isoetes cangae	rpoC1 CDS	49112	1	1	2	C -> T	CCG -> CTG	Substitution	Pro -> Leu	2015
Isoetes cangae	rpoC2 CDS	49222	1	1	1	C -> T	CTC -> TTC	Substitution	Leu -> Phe	432
Isoetes cangae	rpoC2 CDS	49251	1	1	3	C -> T	GCC -> GCT	None		512
Isoetes cangae	rpoC2 CDS	49313	1	1	2	C -> T	CCA -> CTA	Substitution	Pro -> Leu	586
Isoetes cangae	rpoC2 CDS	49322	1	1	2	C -> T	CCT -> CTT	Substitution	Pro -> Leu	596
Isoetes cangae	rpoC2 CDS	49339	1	1	1	T -> C	TAA -> CAA	Extension	Stop Codon -> Gln	605
Isoetes cangae	rpoC2 CDS	49342	1	1	1	T -> C	TAG -> CAG	Extension	Stop Codon -> Gln	604
Isoetes cangae	rpoC2 CDS	49385	1	1	2	C -> T	TCA -> TTA	Substitution	Ser -> Leu	614
Isoetes cangae	rpoC2 CDS	49738	1	1	1	C -> T	CCT -> TCT	Substitution	Pro -> Ser	1866
Isoetes cangae	rpoC2 CDS	50248	1	1	1	T -> C	TAA -> CAA	Extension	Stop Codon -> Gln	1138
Isoetes cangae	rpoC2 CDS	50285	2	1	2	CC -> TT	TCC -> TTT	Substitution	Ser -> Phe	1038 -> 1044
Isoetes cangae	rpoC2 CDS	50393	1	1	2	C -> T	CCA -> CTA	Substitution	Pro -> Leu	913
Isoetes cangae	rpoC2 CDS	50617	1	1	1	C -> T	CGG -> TGG	Substitution	Arg -> Trp	715
Isoetes cangae	rpoC2 CDS	50638	1	1	1	C -> T	CAT -> TAT	Substitution	His -> Tyr	703
Isoetes cangae	rpoC2 CDS	50927	1	1	2	C -> T	CCG -> CTG	Substitution	Pro -> Leu	649
Isoetes cangae	rpoC2 CDS	51076	1	1	1	C -> T	CAT -> TAT	Substitution	His -> Tyr	973
Isoetes cangae	rpoC2 CDS	51084	1	1	3	C -> T	ACC -> ACT	None		960
Isoetes cangae	rpoC2 CDS	51188	1	1	2	C -> T	TCA -> TTA	Substitution	Ser -> Leu	1013
Isoetes cangae	rpoC2 CDS	51194	1	1	2	C -> T	CCG -> CTG	Substitution	Pro -> Leu	1040
Isoetes cangae	rpoC2 CDS	51308	1	1	2	C -> T	TCA -> TTA	Substitution	Ser -> Leu	965
Isoetes cangae	rpoC2 CDS	51522	1	1	3	C -> T	CCC -> CCT	None		1431
Isoetes cangae	rpoC2 CDS	52733	1	1	2	C -> T	TCA -> TTA	Substitution	Ser -> Leu	1966
Isoetes cangae	rpoC2 CDS	52777	1	1	1	C -> T	CTT -> TTT	Substitution	Leu -> Phe	2871
Isoetes cangae	rpoC2 CDS	52864	1	1	1	C -> T	CGG -> TGG	Substitution	Arg -> Trp	2845
Isoetes cangae	rpoC2 CDS	52914	1	1	3	C -> T	CTC -> CTT	None		2582
Isoetes cangae	rpoC2 CDS	52952	1	1	2	C -> T	TCG -> TTG	Substitution	Ser -> Leu	2791
Isoetes cangae	rpoC2 CDS	53078	1	1	2	C -> T	TCT -> TTT	Substitution	Ser -> Phe	2162
Isoetes cangae	rpoC2 CDS	53081	1	1	2	C -> T	TCA -> TTA	Substitution	Ser -> Leu	2091
Isoetes cangae	rpoC2 CDS	53093	1	1	2	C -> T	CCA -> CTA	Substitution	Pro -> Leu	2125
Isoetes cangae	rpoC2 CDS	53272	1	1	1	C -> T	CGG -> TGG	Substitution	Arg -> Trp	2708
Isoetes cangae	rpoC2 CDS	53303	1	1	2	C -> T	CCT -> CTT	Substitution	Pro -> Leu	3101
Isoetes cangae	rpoC2 CDS	53360	1	1	2	C -> T	CCA -> CTA	Substitution	Pro -> Leu	2772
Isoetes cangae	rpoC2 CDS	53501	1	1	2	C -> T	TCA -> TTA	Substitution	Ser -> Leu	779
Isoetes cangae	rps3 CDS	53721	1	1	3	C -> T	GTC -> GTT	None		1997
Isoetes cangae	rps3 CDS	53952	1	1	3	C -> T	GTC -> GTT	None		2397
Isoetes cangae	rps3 CDS	53969	1	1	2	C -> T	ACG -> ATG	Substitution	Thr -> Met	2328
Isoetes cangae	rps4 CDS	54194	1	1	2	C -> T	ACG -> ATG	Substitution	Thr -> Met	3852
Isoetes cangae	rps4 CDS	54254	1	1	2	C -> T	CCA -> CTA	Substitution	Pro -> Leu	3931
Isoetes cangae	rps4 CDS	54443	1	1	2	C -> T	TCA -> TTA	Substitution	Ser -> Leu	4130
Isoetes cangae	rps4 CDS	54452	1	1	2	C -> T	TCA -> TTA	Substitution	Ser -> Leu	4367
Isoetes cangae	rps4 CDS	54456	1	1	3	C -> T	CTC -> CTT	None		4220
Isoetes cangae	rps4 CDS	54467	1	1	2	C -> T	TCA -> TTA	Substitution	Ser -> Leu	4312
Isoetes cangae	rps4 CDS	54481	1	1	1	C -> T	CTT -> TTT	Substitution	Leu -> Phe	4824
Isoetes cangae	rps4 CDS	54686	1	1	2	C -> T	TCG -> TTG	Substitution	Ser -> Leu	3667
Isoetes cangae	rps4 CDS	54784	1	1	1	C -> T	CAT -> TAT	Substitution	His -> Tyr	1308
Isoetes cangae	rps7 CDS	55115	1	1	2	C -> T	TCG -> TTG	Substitution	Ser -> Leu	18051
Isoetes cangae	rps7 CDS	55160	1	1	2	C -> T	CCA -> CTA	Substitution	Pro -> Leu	18029
Isoetes cangae	rps7 CDS	55172	1	1	2	C -> T	TCA -> TTA	Substitution	Ser -> Leu	16996
Isoetes cangae	rps8 CDS	55280	1	1	2	C -> T	ACG -> ATG	Substitution	Thr -> Met	1919
Isoetes cangae	rps8 CDS	55292	1	1	2	C -> T	ACC -> ATC	Substitution	Thr -> Ile	2437
Isoetes cangae	rps8 CDS	55394	1	1	2	C -> T	CCT -> CTT	Substitution	Pro -> Leu	4588
Isoetes cangae	rps8 CDS	55409	1	1	2	C -> T	TCT -> TTT	Substitution	Ser -> Phe	4870
Isoetes cangae	rps8 CDS	55530	1	1	3	C -> T	TCC -> TCT	None		4648
Isoetes cangae	rps8 CDS	55666	1	1	1	C -> T	CGT -> TGT	Substitution	Arg -> Cys	1627
Isoetes cangae	rps8 CDS	55671	1	1	3	C -> T	TAC -> TAT	None		1588
Isoetes cangae	rps11 CDS	56003	1	1	2	C -> T	TCG -> TTG	Substitution	Ser -> Leu	2848
Isoetes cangae	rps12 CDS	56199	1	1	3	A -> G	CGA -> CGG	None		2928
Isoetes cangae	rps12 CDS	56261	1	1	2	C -> T	TCA -> TTA	Substitution	Ser -> Leu	5108
Isoetes cangae	rps15 CDS	56912	1	1	2	C -> T	CCT -> CTT	Substitution	Pro -> Leu	1353
Isoetes cangae	rps15 CDS	56975	1	1	2	C -> T	CCA -> CTA	Substitution	Pro -> Leu	1604
Isoetes cangae	rps15 CDS	57001	1	1	1	C -> T	CAT -> TAT	Substitution	His -> Tyr	1501
Isoetes cangae	rps15 CDS	57004	1	1	1	C -> T	CTA -> TTA	None		1501
Isoetes cangae	rps15 CDS	57008	1	1	2	C -> T	TCT -> TTT	Substitution	Ser -> Phe	1474
Isoetes cangae	rps18 CDS	57291	1	1	3	C -> T	GTC -> GTT	None		9721
Isoetes cangae	ycf1 CDS	57587	1	1	2	C -> T	ACG -> ATG	Substitution	Thr -> Met	474
Isoetes cangae	ycf1 CDS	57590	1	1	2	C -> T	TCA -> TTA	Substitution	Ser -> Leu	497
Isoetes cangae	ycf1 CDS	57952	1	1	1	C -> T	CAT -> TAT	Substitution	His -> Tyr	249
Isoetes cangae	ycf1 CDS	58819	1	1	1	C -> T	CTT -> TTT	Substitution	Leu -> Phe	523
Isoetes cangae	ycf1 CDS	58856	1	1	2	C -> T	CCA -> CTA	Substitution	Pro -> Leu	536
Isoetes cangae	ycf1 CDS	59658	1	1	3	C -> T	ACC -> ACT	None		377
Isoetes cangae	ycf1 CDS	59729	1	1	2	C -> T	TCT -> TTT	Substitution	Ser -> Phe	435
Isoetes cangae	ycf1 CDS	59731	1	1	1	C -> T	CAT -> TAT	Substitution	His -> Tyr	432
Isoetes cangae	ycf1 CDS	60702	1	1	3	C -> T	CAC -> CAT	None		283
Isoetes cangae	ycf1 CDS	60803	1	1	2	C -> T	TCG -> TTG	Substitution	Ser -> Leu	739
Isoetes cangae	ycf1 CDS	62101	1	1	1	C -> T	CGG -> TGG	Substitution	Arg -> Trp	470
Isoetes cangae	ycf2 CDS	62370	1	1	3	C -> T	ATC -> ATT	None		275
Isoetes cangae	ycf2 CDS	62371	1	1	1	C -> T	CAT -> TAT	Substitution	His -> Tyr	272
Isoetes cangae	ycf2 CDS	62485	1	1	1	C -> T	CGT -> TGT	Substitution	Arg -> Cys	515
Isoetes cangae	ycf2 CDS	63012	1	1	3	C -> T	GAC -> GAT	None		60
Isoetes cangae	ycf2 CDS	63160	1	1	1	T -> C	TAA -> CAA	Extension	Stop Codon -> Gln	141
Isoetes cangae	ycf2 CDS	63408	1	1	3	C -> T	CCC -> CCT	None		57
Isoetes cangae	ycf2 CDS	63571	1	1	1	C -> T	CCA -> TCA	Substitution	Pro -> Ser	43
Isoetes cangae	ycf2 CDS	63618	1	1	3	C -> T	ATC -> ATT	None		43
Isoetes cangae	ycf2 CDS	63670	1	1	1	C -> T	CAT -> TAT	Substitution	His -> Tyr	34
Isoetes cangae	ycf2 CDS	63957	1	1	3	C -> T	TCC -> TCT	None		117
Isoetes cangae	ycf2 CDS	65001	1	1	3	C -> T	TAC -> TAT	None		394
Isoetes cangae	ycf2 CDS	65108	1	1	2	C -> T	TCG -> TTG	Substitution	Ser -> Leu	314
Isoetes cangae	ycf2 CDS	66062	1	1	2	C -> T	ACT -> ATT	Substitution	Thr -> Ile	71
Isoetes cangae	ycf2 CDS	67398	1	1	3	C -> T	TTC -> TTT	None		164
Isoetes cangae	ycf2 CDS	67817	1	1	2	C -> T	TCA -> TTA	Substitution	Ser -> Leu	738
Isoetes cangae	ycf2 CDS	68009	1	1	2	C -> T	TCA -> TTA	Substitution	Ser -> Leu	413
Isoetes cangae	ycf2 CDS	68330	1	1	2	C -> T	TCT -> TTT	Substitution	Ser -> Phe	1096
Isoetes cangae	ycf2 CDS	68577	1	1	3	C -> T	ATC -> ATT	None		879
Isoetes cangae	ycf3 CDS	68657	1	1	2	C -> T	TCT -> TTT	Substitution	Ser -> Phe	4525
Isoetes cangae	ycf3 CDS	68720	1	1	2	C -> T	TCT -> TTT	Substitution	Ser -> Phe	4150
Isoetes cangae	ycf3 CDS	68836	2	1	1	CC -> TT	CCG -> TTG	Substitution	Pro -> Leu	4270 -> 4316
Isoetes cangae	ycf4 CDS	69128	1	1	2	C -> T	ACG -> ATG	Substitution	Thr -> Met	7943
Isoetes cangae	ycf4 CDS	69141	1	1	3	C -> T	TCC -> TCT	None		8563
Isoetes cangae	ycf4 CDS	69196	1	1	1	C -> T	CGG -> TGG	Substitution	Arg -> Trp	9047
Isoetes cangae	ycf4 CDS	69202	1	1	1	C -> T	CGC -> TGC	Substitution	Arg -> Cys	9068
Isoetes cangae	ycf4 CDS	69337	1	1	1	C -> T	CAC -> TAC	Substitution	His -> Tyr	8146
Isoetes cangae	ycf4 CDS	69359	2	1	2	CC -> TT	TCC -> TTT	Substitution	Ser -> Phe	6845 -> 6877
Isoetes cangae	ycf4 CDS	69364	1	1	1	C -> T	CCC -> TCC	Substitution	Pro -> Ser	6872
Isoetes cangae	ycf4 CDS	69383	1	1	2	C -> T	ACT -> ATT	Substitution	Thr -> Ile	6252
Isoetes cangae	ycf4 CDS	69386	1	1	2	C -> T	TCA -> TTA	Substitution	Ser -> Leu	6210
Isoetes cangae	ycf4 CDS	69388	1	1	1	C -> T	CGG -> TGG	Substitution	Arg -> Trp	5924
Isoetes cangae	ycf4 CDS	69557	1	1	2	C -> T	CCC -> CTC	Substitution	Pro -> Leu	6596
Isoetes cangae	ycf4 CDS	69559	1	1	1	C -> T	CAC -> TAC	Substitution	His -> Tyr	6503
Isoetes cangae	ycf4 CDS	69563	1	1	2	C -> T	ACG -> ATG	Substitution	Thr -> Met	6575
Isoetes cangae	ycf4 CDS	69610	1	1	1	C -> T	CAC -> TAC	Substitution	His -> Tyr	6105
Isoetes cangae	ycf4 CDS	69650	1	1	2	C -> T	TCG -> TTG	Substitution	Ser -> Leu	6139
Isoetes cangae	ycf4 CDS	69696	1	1	3	C -> T	CCC -> CCT	None		5141
Isoetes cangae	ycf4 CDS	69697	1	1	1	C -> T	CAA -> TAA	Truncation	Gln -> Stop Codon	5046
Isoetes cangae	ycf66 CDS	70019	1	1	2	C -> T	TCT -> TTT	Substitution	Ser -> Phe	3886
Isoetes cangae	ycf66 CDS	70233	1	1	3	G -> A	AGG -> AGA	None		747
Isoetes echinospora	atpA CDS	77	1	1	2	T -> C	GTT -> GCT	Substitution	Val -> Ala	75
Isoetes echinospora	atpB CDS	1537	1	1	1	C -> T	CCT -> TCT	Substitution	Pro -> Ser	19
Isoetes echinospora	atpB CDS	1654	1	1	1	C -> T	CCT -> TCT	Substitution	Pro -> Ser	63
Isoetes echinospora	atpB CDS	1658	1	1	2	C -> T	TCA -> TTA	Substitution	Ser -> Leu	65
Isoetes echinospora	atpB CDS	1901	1	1	2	C -> T	ACA -> ATA	Substitution	Thr -> Ile	34
Isoetes echinospora	atpE CDS	3084	1	1	3	C -> T	ACC -> ACT	None		60
Isoetes echinospora	atpE CDS	3260	1	1	2	C -> T	ACA -> ATA	Substitution	Thr -> Ile	58
Isoetes echinospora	atpE CDS	3362	1	1	2	C -> T	TCC -> TTC	Substitution	Ser -> Phe	39
Isoetes echinospora	atpF CDS	3931	1	1	1	C -> T	CAT -> TAT	Substitution	His -> Tyr	100
Isoetes echinospora	atpF CDS	3947	1	1	2	C -> T	TCG -> TTG	Substitution	Ser -> Leu	89
Isoetes echinospora	atpI CDS	3977	1	1	2	C -> T	ACG -> ATG	Substitution	Thr -> Met	49
Isoetes echinospora	atpI CDS	4165	1	1	1	T -> C	TAA -> CAA	Extension	Stop Codon -> Gln	84
Isoetes echinospora	atpI CDS	4623	1	1	3	C -> T	CCC -> CCT	None		67
Isoetes echinospora	ccsA CDS	4730	1	1	2	C -> T	ACG -> ATG	Substitution	Thr -> Met	15
Isoetes echinospora	ccsA CDS	4737	1	1	3	C -> T	CTC -> CTT	None		22
Isoetes echinospora	ccsA CDS	4894	1	1	1	C -> T	CTA -> TTA	None		90
Isoetes echinospora	ccsA CDS	4914	1	1	3	C -> T	TAC -> TAT	None		85
Isoetes echinospora	ccsA CDS	5036	1	1	2	C -> T	CCA -> CTA	Substitution	Pro -> Leu	103
Isoetes echinospora	ccsA CDS	5097	1	1	3	C -> T	TCC -> TCT	None		124
Isoetes echinospora	ccsA CDS	5123	1	1	2	C -> T	TCT -> TTT	Substitution	Ser -> Phe	98
Isoetes echinospora	ccsA CDS	5252	2	1	2	CC -> TT	TCC -> TTT	Substitution	Ser -> Phe	120 -> 121
Isoetes echinospora	ccsA CDS	5267	1	1	2	C -> T	TCC -> TTC	Substitution	Ser -> Phe	126
Isoetes echinospora	ccsA CDS	5303	1	1	2	G -> A	CGG -> CAG	Substitution	Arg -> Gln	93
Isoetes echinospora	ccsA CDS	5379	1	1	3	G -> A	TTG -> TTA	None		148
Isoetes echinospora	ccsA CDS	5414	1	1	2	C -> T	TCT -> TTT	Substitution	Ser -> Phe	152
Isoetes echinospora	ccsA CDS	5426	1	1	2	C -> T	ACC -> ATC	Substitution	Thr -> Ile	157
Isoetes echinospora	ccsA CDS	5510	1	1	2	C -> T	TCA -> TTA	Substitution	Ser -> Leu	113
Isoetes echinospora	ccsA CDS	5578	1	1	1	C -> T	CCA -> TCA	Substitution	Pro -> Ser	103
Isoetes echinospora	ccsA CDS	5588	1	1	2	T -> C	GTA -> GCA	Substitution	Val -> Ala	104
Isoetes echinospora	ccsA CDS	5612	1	1	2	C -> T	ACT -> ATT	Substitution	Thr -> Ile	99
Isoetes echinospora	ccsA CDS	5639	1	1	2	C -> T	CCC -> CTC	Substitution	Pro -> Leu	110
Isoetes echinospora	ccsA CDS	5642	1	1	2	C -> T	TCA -> TTA	Substitution	Ser -> Leu	107
Isoetes echinospora	ccsA CDS	5662	1	1	1	C -> T	CAT -> TAT	Substitution	His -> Tyr	91
Isoetes echinospora	cemA CDS	5681	1	1	2	C -> T	ACG -> ATG	Substitution	Thr -> Met	77
Isoetes echinospora	cemA CDS	5921	1	1	2	C -> T	TCA -> TTA	Substitution	Ser -> Leu	5
Isoetes echinospora	cemA CDS	6023	1	1	2	C -> T	CCA -> CTA	Substitution	Pro -> Leu	14
Isoetes echinospora	cemA CDS	6056	1	1	2	C -> T	CCG -> CTG	Substitution	Pro -> Leu	16
Isoetes echinospora	cemA CDS	6257	1	1	2	C -> T	CCG -> CTG	Substitution	Pro -> Leu	20
Isoetes echinospora	cemA CDS	6266	1	1	2	C -> T	CCA -> CTA	Substitution	Pro -> Leu	21
Isoetes echinospora	cemA CDS	6425	1	1	2	C -> T	TCA -> TTA	Substitution	Ser -> Leu	28
Isoetes echinospora	cemA CDS	6533	1	1	2	C -> T	TCA -> TTA	Substitution	Ser -> Leu	9
Isoetes echinospora	cemA CDS	6589	1	1	1	C -> T	CGG -> TGG	Substitution	Arg -> Trp	19
Isoetes echinospora	cemA CDS	6818	1	1	2	C -> T	CCG -> CTG	Substitution	Pro -> Leu	22
Isoetes echinospora	cemA CDS	6901	1	1	1	C -> T	CCC -> TCC	Substitution	Pro -> Ser	15
Isoetes echinospora	cemA CDS	6954	1	1	3	C -> T	TCC -> TCT	None		16
Isoetes echinospora	cemA CDS	6959	1	1	2	C -> T	CCT -> CTT	Substitution	Pro -> Leu	15
Isoetes echinospora	cemA CDS	6974	1	1	2	C -> T	CCA -> CTA	Substitution	Pro -> Leu	17
Isoetes echinospora	cemA CDS	6976	1	1	1	C -> T	CGT -> TGT	Substitution	Arg -> Cys	17
Isoetes echinospora	cemA CDS	7069	1	1	1	C -> T	CGC -> TGC	Substitution	Arg -> Cys	21
Isoetes echinospora	cemA CDS	7097	1	1	2	C -> T	TCA -> TTA	Substitution	Ser -> Leu	13
Isoetes echinospora	cemA CDS	7114	1	1	1	C -> T	CAT -> TAT	Substitution	His -> Tyr	12
Isoetes echinospora	cemA CDS	7124	2	1	2	CC -> TT	TCC -> TTT	Substitution	Ser -> Phe	10
Isoetes echinospora	cemA CDS	7133	1	1	2	C -> T	TCA -> TTA	Substitution	Ser -> Leu	10
Isoetes echinospora	cemA CDS	7175	1	1	2	C -> T	ACG -> ATG	Substitution	Thr -> Met	4
Isoetes echinospora	chlB CDS	7547	1	1	2	C -> T	CCC -> CTC	Substitution	Pro -> Leu	25
Isoetes echinospora	chlL CDS	8729	1	1	2	C -> T	ACG -> ATG	Substitution	Thr -> Met	30
Isoetes echinospora	chlL CDS	8743	1	1	1	C -> T	CAT -> TAT	Substitution	His -> Tyr	36
Isoetes echinospora	chlL CDS	8788	1	1	1	C -> T	CCA -> TCA	Substitution	Pro -> Ser	53
Isoetes echinospora	chlL CDS	8798	1	1	2	C -> T	TCA -> TTA	Substitution	Ser -> Leu	53
Isoetes echinospora	chlL CDS	8822	1	1	2	C -> T	TCA -> TTA	Substitution	Ser -> Leu	61
Isoetes echinospora	chlL CDS	8900	1	1	2	C -> T	TCA -> TTA	Substitution	Ser -> Leu	100
Isoetes echinospora	chlL CDS	9023	1	1	2	C -> T	GCA -> GTA	Substitution	Ala -> Val	69
Isoetes echinospora	chlL CDS	9060	1	1	3	C -> T	AAC -> AAT	None		72
Isoetes echinospora	chlL CDS	9065	1	1	2	C -> T	TCT -> TTT	Substitution	Ser -> Phe	69
Isoetes echinospora	chlL CDS	9086	1	1	2	C -> T	TCG -> TTG	Substitution	Ser -> Leu	74
Isoetes echinospora	chlL CDS	9354	1	1	3	C -> T	ATC -> ATT	None		74
Isoetes echinospora	chlL CDS	9437	1	1	2	C -> T	TCA -> TTA	Substitution	Ser -> Leu	81
Isoetes echinospora	chlL CDS	9533	1	1	2	C -> T	TCA -> TTA	Substitution	Ser -> Leu	55
Isoetes echinospora	chlN CDS	9647	1	1	2	C -> T	ACA -> ATA	Substitution	Thr -> Ile	119
Isoetes echinospora	chlN CDS	9783	1	1	3	C -> T	TTC -> TTT	None		66
Isoetes echinospora	chlN CDS	10648	1	1	1	G -> A	GTT -> ATT	Substitution	Val -> Ile	118
Isoetes echinospora	chlN CDS	10656	1	1	3	A -> G	GAA -> GAG	None		126
Isoetes echinospora	chlN CDS	10674	1	1	3	G -> A	ATG -> ATA	Substitution	Met -> Ile	147
Isoetes echinospora	chlN CDS	10719	1	1	3	G -> A	ACG -> ACA	None		150
Isoetes echinospora	chlN CDS	10748	1	1	2	G -> A	CGA -> CAA	Substitution	Arg -> Gln	95
Isoetes echinospora	chlN CDS	10758	1	1	3	G -> A	GAG -> GAA	None		94
Isoetes echinospora	chlN CDS	10865	2	1	2	CC -> TT	ACC -> ATT	Substitution	Thr -> Ile	49
Isoetes echinospora	chlN CDS	10937	1	1	2	T -> C	GTT -> GCT	Substitution	Val -> Ala	28
Isoetes echinospora	clpP CDS	11038	1	1	1	C -> T	CTT -> TTT	Substitution	Leu -> Phe	62
Isoetes echinospora	clpP CDS	11080	1	1	1	C -> T	CAC -> TAC	Substitution	His -> Tyr	71
Isoetes echinospora	clpP CDS	11150	1	1	2	C -> T	ACT -> ATT	Substitution	Thr -> Ile	64
Isoetes echinospora	clpP CDS	11255	1	1	2	A -> G	GAT -> GGT	Substitution	Asp -> Gly	82
Isoetes echinospora	clpP CDS	11258	1	1	2	T -> C	ATT -> ACT	Substitution	Ile -> Thr	84
Isoetes echinospora	clpP CDS	11261	1	1	2	T -> C	ATG -> ACG	Substitution	Met -> Thr	83
Isoetes echinospora	clpP CDS	11270	1	1	2	T -> C	ATA -> ACA	Substitution	Ile -> Thr	92
Isoetes echinospora	clpP CDS	11279	1	1	2	A -> G	AAT -> AGT	Substitution	Asn -> Ser	92
Isoetes echinospora	clpP CDS	11285	1	1	2	A -> G	AAC -> AGC	Substitution	Asn -> Ser	91
Isoetes echinospora	clpP CDS	11579	1	1	2	C -> T	ACT -> ATT	Substitution	Thr -> Ile	183
Isoetes echinospora	clpP CDS	11585	1	1	2	C -> T	CCT -> CTT	Substitution	Pro -> Leu	197
Isoetes echinospora	ndhA CDS	13286	1	1	2	C -> T	ACG -> ATG	Substitution	Thr -> Met	33
Isoetes echinospora	ndhA CDS	13435	2	1	1	CT -> TC	CTT -> TCT	Substitution	Leu -> Ser	60
Isoetes echinospora	ndhA CDS	13452	1	1	3	T -> C	TCT -> TCC	None		65
Isoetes echinospora	ndhA CDS	13453	1	1	1	G -> A	GCA -> ACA	Substitution	Ala -> Thr	65
Isoetes echinospora	ndhA CDS	13469	1	1	2	G -> A	CGT -> CAT	Substitution	Arg -> His	68
Isoetes echinospora	ndhA CDS	13476	1	1	3	A -> G	GGA -> GGG	None		69
Isoetes echinospora	ndhA CDS	13478	1	1	2	C -> T	CCT -> CTT	Substitution	Pro -> Leu	68
Isoetes echinospora	ndhA CDS	13480	1	1	1	G -> A	GAA -> AAA	Substitution	Glu -> Lys	67
Isoetes echinospora	ndhA CDS	13485	1	1	3	T -> C	TAT -> TAC	None		72
Isoetes echinospora	ndhA CDS	13490	1	1	2	G -> A	GGC -> GAC	Substitution	Gly -> Asp	74
Isoetes echinospora	ndhA CDS	13496	1	1	2	T -> C	TTG -> TCG	Substitution	Leu -> Ser	74
Isoetes echinospora	ndhA CDS	13700	1	1	2	C -> T	TCA -> TTA	Substitution	Ser -> Leu	56
Isoetes echinospora	ndhA CDS	13721	2	1	2	CC -> TT	CCC -> CTT	Substitution	Pro -> Leu	52 -> 54
Isoetes echinospora	ndhA CDS	13734	1	1	3	A -> G	GGA -> GGG	None		44
Isoetes echinospora	ndhA CDS	13763	1	1	2	C -> T	TCG -> TTG	Substitution	Ser -> Leu	39
Isoetes echinospora	ndhA CDS	13819	1	1	1	C -> T	CGC -> TGC	Substitution	Arg -> Cys	39
Isoetes echinospora	ndhA CDS	13897	1	1	1	C -> T	CGG -> TGG	Substitution	Arg -> Trp	35
Isoetes echinospora	ndhA CDS	13931	2	1	2	CC -> TT	TCC -> TTT	Substitution	Ser -> Phe	33
Isoetes echinospora	ndhA CDS	13948	1	1	1	C -> T	CCT -> TCT	Substitution	Pro -> Ser	37
Isoetes echinospora	ndhA CDS	13955	1	1	2	C -> T	CCG -> CTG	Substitution	Pro -> Leu	44
Isoetes echinospora	ndhA CDS	14058	1	1	3	T -> C	TAT -> TAC	None		57
Isoetes echinospora	ndhA CDS	14068	1	1	1	C -> T	CAT -> TAT	Substitution	His -> Tyr	54
Isoetes echinospora	ndhA CDS	14071	2	1	1	CC -> TT	CCA -> TTA	Substitution	Pro -> Leu	54
Isoetes echinospora	ndhA CDS	14076	1	1	3	C -> T	AAC -> AAT	None		54
Isoetes echinospora	ndhA CDS	14097	1	1	3	C -> T	TTC -> TTT	None		58
Isoetes echinospora	ndhA CDS	14174	1	1	2	C -> T	TCA -> TTA	Substitution	Ser -> Leu	30
Isoetes echinospora	ndhA CDS	14246	1	1	2	C -> T	TCT -> TTT	Substitution	Ser -> Phe	50
Isoetes echinospora	ndhB CDS	14417	1	1	2	C -> T	TCA -> TTA	Substitution	Ser -> Leu	11
Isoetes echinospora	ndhB CDS	14435	1	1	2	C -> T	TCA -> TTA	Substitution	Ser -> Leu	10
Isoetes echinospora	ndhB CDS	14564	2	1	2	CC -> TT	CCC -> CTT	Substitution	Pro -> Leu	27 -> 28
Isoetes echinospora	ndhB CDS	14801	1	1	2	C -> T	CCA -> CTA	Substitution	Pro -> Leu	33
Isoetes echinospora	ndhB CDS	14828	1	1	2	C -> T	TCA -> TTA	Substitution	Ser -> Leu	42
Isoetes echinospora	ndhB CDS	14835	1	1	3	C -> T	TCC -> TCT	None		46
Isoetes echinospora	ndhB CDS	14843	1	1	2	C -> T	ACC -> ATC	Substitution	Thr -> Ile	43
Isoetes echinospora	ndhB CDS	15186	1	1	3	C -> T	ATC -> ATT	None		28
Isoetes echinospora	ndhB CDS	15319	1	1	1	C -> T	CCA -> TCA	Substitution	Pro -> Ser	27
Isoetes echinospora	ndhB CDS	15455	1	1	2	C -> T	TCA -> TTA	Substitution	Ser -> Leu	37
Isoetes echinospora	ndhB CDS	15489	1	1	3	C -> T	GCC -> GCT	None		33
Isoetes echinospora	ndhB CDS	15533	1	1	2	C -> T	CCA -> CTA	Substitution	Pro -> Leu	33
Isoetes echinospora	ndhB CDS	15539	1	1	2	C -> T	TCA -> TTA	Substitution	Ser -> Leu	32
Isoetes echinospora	ndhB CDS	15544	1	1	1	C -> T	CCT -> TCT	Substitution	Pro -> Ser	35
Isoetes echinospora	ndhB CDS	15566	1	1	2	C -> T	TCA -> TTA	Substitution	Ser -> Leu	35
Isoetes echinospora	ndhB CDS	15593	1	1	2	C -> T	CCA -> CTA	Substitution	Pro -> Leu	32
Isoetes echinospora	ndhB CDS	15644	1	1	2	C -> T	CCT -> CTT	Substitution	Pro -> Leu	27
Isoetes echinospora	ndhB CDS	15677	1	1	2	C -> T	TCG -> TTG	Substitution	Ser -> Leu	24
Isoetes echinospora	ndhB CDS	15750	1	1	3	C -> T	TCC -> TCT	None		24
Isoetes echinospora	ndhC CDS	15906	1	1	3	C -> T	ATC -> ATT	None		33
Isoetes echinospora	ndhC CDS	16075	1	1	1	C -> T	CGT -> TGT	Substitution	Arg -> Cys	34
Isoetes echinospora	ndhD CDS	16259	1	1	2	C -> T	ACG -> ATG	Substitution	Thr -> Met	451
Isoetes echinospora	ndhD CDS	16292	1	1	2	C -> T	CCT -> CTT	Substitution	Pro -> Leu	320
Isoetes echinospora	ndhD CDS	16304	2	1	2	CC -> TT	CCC -> CTT	Substitution	Pro -> Leu	312 -> 317
Isoetes echinospora	ndhD CDS	16313	1	1	2	C -> T	TCA -> TTA	Substitution	Ser -> Leu	246
Isoetes echinospora	ndhD CDS	16316	1	1	2	C -> T	TCA -> TTA	Substitution	Ser -> Leu	250
Isoetes echinospora	ndhD CDS	16367	1	1	2	C -> T	TCA -> TTA	Substitution	Ser -> Leu	176
Isoetes echinospora	ndhD CDS	16444	1	1	1	T -> C	TAA -> CAA	Extension	Stop Codon -> Gln	155
Isoetes echinospora	ndhD CDS	16529	1	1	2	C -> T	TCA -> TTA	Substitution	Ser -> Leu	251
Isoetes echinospora	ndhD CDS	16532	1	1	2	C -> T	TCG -> TTG	Substitution	Ser -> Leu	265
Isoetes echinospora	ndhD CDS	16542	1	1	3	C -> T	TTC -> TTT	None		246
Isoetes echinospora	ndhD CDS	16562	1	1	2	C -> T	TCA -> TTA	Substitution	Ser -> Leu	239
Isoetes echinospora	ndhD CDS	16600	1	1	1	C -> T	CAT -> TAT	Substitution	His -> Tyr	181
Isoetes echinospora	ndhD CDS	16607	1	1	2	C -> T	TCG -> TTG	Substitution	Ser -> Leu	190
Isoetes echinospora	ndhD CDS	16640	1	1	2	C -> T	TCA -> TTA	Substitution	Ser -> Leu	177
Isoetes echinospora	ndhD CDS	16643	2	1	2	CC -> TT	TCC -> TTT	Substitution	Ser -> Phe	180
Isoetes echinospora	ndhD CDS	16648	1	1	1	C -> T	CCG -> TCG	Substitution	Pro -> Ser	181
Isoetes echinospora	ndhD CDS	16658	1	1	2	C -> T	ACT -> ATT	Substitution	Thr -> Ile	181
Isoetes echinospora	ndhD CDS	16661	1	1	2	C -> T	TCA -> TTA	Substitution	Ser -> Leu	183
Isoetes echinospora	ndhD CDS	16667	1	1	2	C -> T	TCT -> TTT	Substitution	Ser -> Phe	203
Isoetes echinospora	ndhD CDS	16685	1	1	2	C -> T	CCG -> CTG	Substitution	Pro -> Leu	176
Isoetes echinospora	ndhD CDS	16702	1	1	1	C -> T	CAC -> TAC	Substitution	His -> Tyr	180
Isoetes echinospora	ndhD CDS	16709	1	1	2	C -> T	CCT -> CTT	Substitution	Pro -> Leu	182
Isoetes echinospora	ndhD CDS	16793	1	1	2	C -> T	CCA -> CTA	Substitution	Pro -> Leu	138
Isoetes echinospora	ndhD CDS	16847	1	1	2	C -> T	TCT -> TTT	Substitution	Ser -> Phe	154
Isoetes echinospora	ndhD CDS	16910	2	1	2	CC -> TT	CCC -> CTT	Substitution	Pro -> Leu	177 -> 181
Isoetes echinospora	ndhD CDS	17003	1	1	2	C -> T	CCA -> CTA	Substitution	Pro -> Leu	153
Isoetes echinospora	ndhD CDS	17039	1	1	2	C -> T	CCA -> CTA	Substitution	Pro -> Leu	186
Isoetes echinospora	ndhD CDS	17135	1	1	2	C -> T	CCA -> CTA	Substitution	Pro -> Leu	106
Isoetes echinospora	ndhD CDS	17140	1	1	1	C -> T	CCT -> TCT	Substitution	Pro -> Ser	115
Isoetes echinospora	ndhD CDS	17207	1	1	2	C -> T	CCT -> CTT	Substitution	Pro -> Leu	151
Isoetes echinospora	ndhD CDS	17222	1	1	2	T -> C	TTC -> TCC	Substitution	Phe -> Ser	146
Isoetes echinospora	ndhD CDS	17255	1	1	2	C -> T	CCA -> CTA	Substitution	Pro -> Leu	149
Isoetes echinospora	ndhD CDS	17266	1	1	1	C -> T	CCT -> TCT	Substitution	Pro -> Ser	138
Isoetes echinospora	ndhD CDS	17297	1	1	2	C -> T	TCT -> TTT	Substitution	Ser -> Phe	95
Isoetes echinospora	ndhD CDS	17300	1	1	2	C -> T	TCG -> TTG	Substitution	Ser -> Leu	90
Isoetes echinospora	ndhD CDS	17401	1	1	1	C -> T	CCA -> TCA	Substitution	Pro -> Ser	130
Isoetes echinospora	ndhD CDS	17459	1	1	2	C -> T	TCT -> TTT	Substitution	Ser -> Phe	106
Isoetes echinospora	ndhD CDS	17498	1	1	2	C -> T	TCA -> TTA	Substitution	Ser -> Leu	139
Isoetes echinospora	ndhD CDS	17555	1	1	2	C -> T	TCG -> TTG	Substitution	Ser -> Leu	151
Isoetes echinospora	ndhD CDS	17560	1	1	1	C -> T	CCC -> TCC	Substitution	Pro -> Ser	153
Isoetes echinospora	ndhD CDS	17644	2	2	1	CTC -> TTT	CTC -> TTT	Substitution	Leu -> Phe	102 -> 111
Isoetes echinospora	ndhD CDS	17656	1	1	1	C -> T	CGC -> TGC	Substitution	Arg -> Cys	115
Isoetes echinospora	ndhD CDS	17752	1	1	1	C -> T	CGG -> TGG	Substitution	Arg -> Trp	63
Isoetes echinospora	ndhE CDS	17785	1	1	1	C -> T	CCA -> TCA	Substitution	Pro -> Ser	1342
Isoetes echinospora	ndhE CDS	17797	1	1	1	C -> T	CTA -> TTA	None		1366
Isoetes echinospora	ndhE CDS	17817	1	1	3	C -> T	TAC -> TAT	None		1411
Isoetes echinospora	ndhE CDS	17852	1	1	2	C -> T	CCT -> CTT	Substitution	Pro -> Leu	1247
Isoetes echinospora	ndhE CDS	17867	1	1	2	C -> T	TCA -> TTA	Substitution	Ser -> Leu	1304
Isoetes echinospora	ndhE CDS	17954	2	1	2	CC -> TT	TCC -> TTT	Substitution	Ser -> Phe	949 -> 951
Isoetes echinospora	ndhF CDS	18082	1	1	1	C -> T	CAT -> TAT	Substitution	His -> Tyr	23
Isoetes echinospora	ndhF CDS	18212	1	1	2	C -> T	ACA -> ATA	Substitution	Thr -> Ile	24
Isoetes echinospora	ndhF CDS	18226	1	1	1	C -> T	CCT -> TCT	Substitution	Pro -> Ser	27
Isoetes echinospora	ndhF CDS	18230	2	1	2	CC -> TT	CCC -> CTT	Substitution	Pro -> Leu	27 -> 28
Isoetes echinospora	ndhF CDS	18232	1	1	1	C -> T	CAC -> TAC	Substitution	His -> Tyr	28
Isoetes echinospora	ndhF CDS	18292	1	1	1	C -> T	CAC -> TAC	Substitution	His -> Tyr	11
Isoetes echinospora	ndhF CDS	18343	2	2	1	CCC -> TCT	CCC -> TCT	Substitution	Pro -> Ser	21 -> 22
Isoetes echinospora	ndhF CDS	18353	1	1	2	C -> T	TCA -> TTA	Substitution	Ser -> Leu	27
Isoetes echinospora	ndhF CDS	18359	1	1	2	C -> T	CCA -> CTA	Substitution	Pro -> Leu	29
Isoetes echinospora	ndhF CDS	18386	1	1	2	C -> T	ACG -> ATG	Substitution	Thr -> Met	40
Isoetes echinospora	ndhF CDS	18391	1	1	1	C -> T	CAC -> TAC	Substitution	His -> Tyr	44
Isoetes echinospora	ndhF CDS	18409	1	1	1	C -> T	CCT -> TCT	Substitution	Pro -> Ser	44
Isoetes echinospora	ndhF CDS	18446	1	1	2	C -> T	CCC -> CTC	Substitution	Pro -> Leu	38
Isoetes echinospora	ndhF CDS	18455	1	1	2	C -> T	TCC -> TTC	Substitution	Ser -> Phe	34
Isoetes echinospora	ndhF CDS	18463	1	1	1	C -> T	CCC -> TCC	Substitution	Pro -> Ser	30
Isoetes echinospora	ndhF CDS	18470	1	1	2	C -> T	CCA -> CTA	Substitution	Pro -> Leu	24
Isoetes echinospora	ndhF CDS	18493	1	1	1	C -> T	CTA -> TTA	None		20
Isoetes echinospora	ndhF CDS	18505	1	1	1	C -> T	CAT -> TAT	Substitution	His -> Tyr	19
Isoetes echinospora	ndhF CDS	18514	1	1	1	C -> T	CGG -> TGG	Substitution	Arg -> Trp	22
Isoetes echinospora	ndhF CDS	18542	1	1	2	C -> T	TCA -> TTA	Substitution	Ser -> Leu	20
Isoetes echinospora	ndhF CDS	18556	1	1	1	C -> T	CGG -> TGG	Substitution	Arg -> Trp	19
Isoetes echinospora	ndhF CDS	18586	1	1	1	C -> T	CGT -> TGT	Substitution	Arg -> Cys	23
Isoetes echinospora	ndhF CDS	18599	1	1	2	C -> T	TCT -> TTT	Substitution	Ser -> Phe	24
Isoetes echinospora	ndhF CDS	18623	2	1	2	CC -> TT	TCC -> TTT	Substitution	Ser -> Phe	28
Isoetes echinospora	ndhF CDS	18629	1	1	2	C -> T	TCA -> TTA	Substitution	Ser -> Leu	29
Isoetes echinospora	ndhF CDS	18632	1	1	2	C -> T	TCA -> TTA	Substitution	Ser -> Leu	29
Isoetes echinospora	ndhF CDS	18644	1	1	2	C -> T	TCA -> TTA	Substitution	Ser -> Leu	30
Isoetes echinospora	ndhF CDS	18650	2	1	2	CC -> TT	TCC -> TTT	Substitution	Ser -> Phe	30 -> 31
Isoetes echinospora	ndhF CDS	18655	1	1	1	C -> T	CGG -> TGG	Substitution	Arg -> Trp	31
Isoetes echinospora	ndhF CDS	18714	1	1	3	C -> T	GCC -> GCT	None		35
Isoetes echinospora	ndhF CDS	18759	1	1	3	C -> T	TCC -> TCT	None		52
Isoetes echinospora	ndhF CDS	18761	1	1	2	C -> T	CCA -> CTA	Substitution	Pro -> Leu	53
Isoetes echinospora	ndhF CDS	18765	1	1	3	C -> T	TTC -> TTT	None		48
Isoetes echinospora	ndhF CDS	18767	1	1	2	C -> T	CCA -> CTA	Substitution	Pro -> Leu	49
Isoetes echinospora	ndhF CDS	18794	1	1	2	C -> T	TCT -> TTT	Substitution	Ser -> Phe	42
Isoetes echinospora	ndhF CDS	18851	1	1	2	C -> T	CCT -> CTT	Substitution	Pro -> Leu	26
Isoetes echinospora	ndhF CDS	18949	1	1	1	C -> T	CGG -> TGG	Substitution	Arg -> Trp	30
Isoetes echinospora	ndhF CDS	19064	1	1	2	C -> T	CCA -> CTA	Substitution	Pro -> Leu	29
Isoetes echinospora	ndhF CDS	19130	1	1	2	C -> T	TCA -> TTA	Substitution	Ser -> Leu	26
Isoetes echinospora	ndhF CDS	19136	1	1	2	C -> T	CCT -> CTT	Substitution	Pro -> Leu	26
Isoetes echinospora	ndhF CDS	19277	1	1	2	C -> T	CCT -> CTT	Substitution	Pro -> Leu	38
Isoetes echinospora	ndhF CDS	19306	1	1	1	C -> T	CGG -> TGG	Substitution	Arg -> Trp	26
Isoetes echinospora	ndhF CDS	19395	1	1	3	C -> T	TTC -> TTT	None		15
Isoetes echinospora	ndhF CDS	19418	2	1	2	CC -> TT	CCC -> CTT	Substitution	Pro -> Leu	23 -> 24
Isoetes echinospora	ndhF CDS	19423	3	1	1	CCC -> TTT	CCC -> TTT	Substitution	Pro -> Phe	24
Isoetes echinospora	ndhF CDS	19649	1	1	2	C -> T	TCT -> TTT	Substitution	Ser -> Phe	39
Isoetes echinospora	ndhF CDS	19715	1	1	2	C -> T	CCA -> CTA	Substitution	Pro -> Leu	34
Isoetes echinospora	ndhF CDS	19874	1	1	2	C -> T	ACA -> ATA	Substitution	Thr -> Ile	20
Isoetes echinospora	ndhF CDS	19900	1	1	1	C -> T	CTT -> TTT	Substitution	Leu -> Phe	16
Isoetes echinospora	ndhF CDS	19918	1	1	1	C -> T	CTC -> TTC	Substitution	Leu -> Phe	15
Isoetes echinospora	ndhF CDS	19985	1	1	2	C -> T	CCA -> CTA	Substitution	Pro -> Leu	19
Isoetes echinospora	ndhF CDS	20053	1	1	1	T -> C	TGA -> CGA	Extension	Stop Codon -> Arg	26
Isoetes echinospora	ndhF CDS	20090	1	1	2	C -> T	CCT -> CTT	Substitution	Pro -> Leu	35
Isoetes echinospora	ndhF CDS	20098	1	1	1	C -> T	CGG -> TGG	Substitution	Arg -> Trp	37
Isoetes echinospora	ndhF CDS	20135	1	1	2	C -> T	TCA -> TTA	Substitution	Ser -> Leu	41
Isoetes echinospora	ndhG CDS	20291	1	1	2	C -> T	TCA -> TTA	Substitution	Ser -> Leu	1482
Isoetes echinospora	ndhG CDS	20297	2	1	2	CC -> TT	CCC -> CTT	Substitution	Pro -> Leu	1513 -> 1519
Isoetes echinospora	ndhG CDS	20312	1	1	2	C -> T	CCA -> CTA	Substitution	Pro -> Leu	1601
Isoetes echinospora	ndhG CDS	20324	1	1	2	C -> T	TCG -> TTG	Substitution	Ser -> Leu	1788
Isoetes echinospora	ndhG CDS	20351	1	1	2	C -> T	CCT -> CTT	Substitution	Pro -> Leu	2028
Isoetes echinospora	ndhG CDS	20357	1	1	2	C -> T	TCA -> TTA	Substitution	Ser -> Leu	2093
Isoetes echinospora	ndhG CDS	20363	1	1	2	C -> T	TCA -> TTA	Substitution	Ser -> Leu	2053
Isoetes echinospora	ndhG CDS	20384	1	1	2	C -> T	CCT -> CTT	Substitution	Pro -> Leu	2001
Isoetes echinospora	ndhG CDS	20387	1	1	2	C -> T	CCA -> CTA	Substitution	Pro -> Leu	1982
Isoetes echinospora	ndhG CDS	20398	1	1	1	C -> T	CTG -> TTG	None		2160
Isoetes echinospora	ndhG CDS	20432	1	1	2	C -> T	TCG -> TTG	Substitution	Ser -> Leu	2185
Isoetes echinospora	ndhG CDS	20437	1	1	1	C -> T	CAT -> TAT	Substitution	His -> Tyr	2304
Isoetes echinospora	ndhG CDS	20459	1	1	2	C -> T	TCA -> TTA	Substitution	Ser -> Leu	2134
Isoetes echinospora	ndhG CDS	20468	1	1	2	C -> T	TCT -> TTT	Substitution	Ser -> Phe	2057
Isoetes echinospora	ndhG CDS	20477	1	1	2	C -> T	ACG -> ATG	Substitution	Thr -> Met	2080
Isoetes echinospora	ndhG CDS	20480	1	1	2	C -> T	TCA -> TTA	Substitution	Ser -> Leu	2104
Isoetes echinospora	ndhG CDS	20573	1	1	2	C -> T	CCG -> CTG	Substitution	Pro -> Leu	1587
Isoetes echinospora	ndhG CDS	20691	1	1	3	C -> T	ACC -> ACT	None		1555
Isoetes echinospora	ndhG CDS	20696	1	1	2	C -> T	TCT -> TTT	Substitution	Ser -> Phe	1524
Isoetes echinospora	ndhH CDS	20942	1	1	2	C -> T	ACT -> ATT	Substitution	Thr -> Ile	30
Isoetes echinospora	ndhH CDS	21077	1	1	2	C -> T	GCA -> GTA	Substitution	Ala -> Val	29
Isoetes echinospora	ndhH CDS	21167	1	1	2	C -> T	TCC -> TTC	Substitution	Ser -> Phe	25
Isoetes echinospora	ndhH CDS	21400	1	1	1	A -> G	AGA -> GGA	Substitution	Arg -> Gly	53
Isoetes echinospora	ndhH CDS	21413	1	1	2	G -> A	CGA -> CAA	Substitution	Arg -> Gln	54
Isoetes echinospora	ndhH CDS	21426	1	1	3	T -> C	TTT -> TTC	None		56
Isoetes echinospora	ndhH CDS	21491	1	1	2	G -> A	GGG -> GAG	Substitution	Gly -> Glu	42
Isoetes echinospora	ndhH CDS	21499	2	1	1	CC -> TT	CCA -> TTA	Substitution	Pro -> Leu	34 -> 37
Isoetes echinospora	ndhH CDS	21503	1	1	2	G -> A	CGA -> CAA	Substitution	Arg -> Gln	33
Isoetes echinospora	ndhH CDS	21526	1	1	1	G -> A	GTT -> ATT	Substitution	Val -> Ile	20
Isoetes echinospora	ndhH CDS	21544	1	1	1	C -> T	CAT -> TAT	Substitution	His -> Tyr	21
Isoetes echinospora	ndhH CDS	21641	1	1	2	C -> T	TCC -> TTC	Substitution	Ser -> Phe	46
Isoetes echinospora	ndhH CDS	21666	1	1	3	G -> A	TTG -> TTA	None		52
Isoetes echinospora	ndhH CDS	21671	1	1	2	T -> C	GTT -> GCT	Substitution	Val -> Ala	52
Isoetes echinospora	ndhH CDS	21695	1	1	2	A -> G	AAT -> AGT	Substitution	Asn -> Ser	50
Isoetes echinospora	ndhH CDS	21708	1	1	3	A -> G	CGA -> CGG	None		50
Isoetes echinospora	ndhH CDS	21710	1	1	2	G -> A	CGG -> CAG	Substitution	Arg -> Gln	46
Isoetes echinospora	ndhH CDS	21848	1	1	2	C -> T	TCT -> TTT	Substitution	Ser -> Phe	34
Isoetes echinospora	ndhI CDS	22356	1	1	3	C -> T	CCC -> CCT	None		28
Isoetes echinospora	ndhI CDS	22505	1	1	2	C -> T	TCT -> TTT	Substitution	Ser -> Phe	32
Isoetes echinospora	ndhJ CDS	22576	1	1	1	T -> C	TAG -> CAG	Extension	Stop Codon -> Gln	40
Isoetes echinospora	ndhJ CDS	22658	1	1	2	C -> T	TCA -> TTA	Substitution	Ser -> Leu	70
Isoetes echinospora	ndhJ CDS	22700	1	1	2	C -> T	TCA -> TTA	Substitution	Ser -> Leu	82
Isoetes echinospora	ndhJ CDS	22715	2	1	2	CC -> TT	TCC -> TTT	Substitution	Ser -> Phe	139 -> 152
Isoetes echinospora	ndhJ CDS	22724	1	1	2	C -> T	CCT -> CTT	Substitution	Pro -> Leu	170
Isoetes echinospora	ndhJ CDS	22784	1	1	2	C -> T	CCA -> CTA	Substitution	Pro -> Leu	185
Isoetes echinospora	ndhJ CDS	22829	1	1	2	C -> T	ACA -> ATA	Substitution	Thr -> Ile	133
Isoetes echinospora	ndhJ CDS	22838	1	1	2	C -> T	TCT -> TTT	Substitution	Ser -> Phe	130
Isoetes echinospora	ndhJ CDS	22867	1	1	1	T -> C	TCT -> CCT	Substitution	Ser -> Pro	110
Isoetes echinospora	ndhJ CDS	22882	1	1	1	C -> T	CGG -> TGG	Substitution	Arg -> Trp	100
Isoetes echinospora	ndhJ CDS	22936	1	1	1	C -> T	CAT -> TAT	Substitution	His -> Tyr	80
Isoetes echinospora	ndhJ CDS	22981	1	1	1	C -> T	CGG -> TGG	Substitution	Arg -> Trp	67
Isoetes echinospora	ndhJ CDS	23008	1	1	1	C -> T	CAT -> TAT	Substitution	His -> Tyr	63
Isoetes echinospora	ndhJ CDS	23033	1	1	2	C -> T	CCA -> CTA	Substitution	Pro -> Leu	44
Isoetes echinospora	ndhJ CDS	23047	1	1	1	C -> T	CAG -> TAG	Truncation	Gln -> Stop Codon	39
Isoetes echinospora	ndhK CDS	23189	1	1	2	C -> T	TCG -> TTG	Substitution	Ser -> Leu	62
Isoetes echinospora	ndhK CDS	23667	1	1	3	C -> T	TCC -> TCT	None		87
Isoetes echinospora	ndhK CDS	23674	1	1	1	C -> T	CGT -> TGT	Substitution	Arg -> Cys	89
Isoetes echinospora	petA CDS	23980	1	1	1	T -> C	TAC -> CAC	Substitution	Tyr -> His	36
Isoetes echinospora	petA CDS	24428	1	1	2	C -> T	TCA -> TTA	Substitution	Ser -> Leu	154
Isoetes echinospora	petB CDS	24767	1	1	2	C -> T	ACG -> ATG	Substitution	Thr -> Met	159
Isoetes echinospora	petB CDS	24860	1	1	2	C -> T	ACA -> ATA	Substitution	Thr -> Ile	342
Isoetes echinospora	petB CDS	24934	1	1	1	C -> T	CAC -> TAC	Substitution	His -> Tyr	262
Isoetes echinospora	petB CDS	25007	1	1	2	C -> T	TCA -> TTA	Substitution	Ser -> Leu	202
Isoetes echinospora	petB CDS	25049	1	1	2	C -> T	CCA -> CTA	Substitution	Pro -> Leu	277
Isoetes echinospora	petB CDS	25299	1	1	3	C -> T	TCC -> TCT	None		351
Isoetes echinospora	petB CDS	25326	1	1	3	C -> T	CAC -> CAT	None		331
Isoetes echinospora	petB CDS	25358	1	1	2	C -> T	TCT -> TTT	Substitution	Ser -> Phe	310
Isoetes echinospora	petB CDS	25364	1	1	2	C -> T	CCG -> CTG	Substitution	Pro -> Leu	309
Isoetes echinospora	petB CDS	25376	1	1	2	C -> T	CCA -> CTA	Substitution	Pro -> Leu	284
Isoetes echinospora	petB CDS	25411	1	1	1	C -> T	CGA -> TGA	Truncation	Arg -> Stop Codon	279
Isoetes echinospora	petD CDS	25415	1	1	2	C -> T	ACG -> ATG	Substitution	Thr -> Met	137
Isoetes echinospora	petD CDS	25554	1	1	3	C -> T	ACC -> ACT	None		221
Isoetes echinospora	petD CDS	25574	1	1	2	C -> T	TCA -> TTA	Substitution	Ser -> Leu	225
Isoetes echinospora	petD CDS	25583	1	1	2	C -> T	CCA -> CTA	Substitution	Pro -> Leu	248
Isoetes echinospora	petD CDS	25719	1	1	3	C -> T	GCC -> GCT	None		265
Isoetes echinospora	petD CDS	25736	1	1	2	C -> T	TCA -> TTA	Substitution	Ser -> Leu	224
Isoetes echinospora	petD CDS	25739	1	1	2	C -> T	TCG -> TTG	Substitution	Ser -> Leu	222
Isoetes echinospora	petD CDS	25754	1	1	2	C -> T	CCA -> CTA	Substitution	Pro -> Leu	188
Isoetes echinospora	petD CDS	25814	1	1	2	C -> T	CCA -> CTA	Substitution	Pro -> Leu	192
Isoetes echinospora	petD CDS	25883	1	1	2	C -> T	TCA -> TTA	Substitution	Ser -> Leu	182
Isoetes echinospora	petD CDS	25893	1	1	3	C -> T	TTC -> TTT	None		176
Isoetes echinospora	petD CDS	25894	1	1	1	C -> T	CAA -> TAA	Truncation	Gln -> Stop Codon	171
Isoetes echinospora	petG CDS	25898	1	1	2	C -> T	ACG -> ATG	Substitution	Thr -> Met	62
Isoetes echinospora	petG CDS	25913	1	1	2	C -> T	CCA -> CTA	Substitution	Pro -> Leu	67
Isoetes echinospora	petG CDS	25923	1	1	3	C -> T	ATC -> ATT	None		66
Isoetes echinospora	petG CDS	25928	1	1	2	C -> T	TCA -> TTA	Substitution	Ser -> Leu	67
Isoetes echinospora	petG CDS	25934	1	1	2	C -> T	TCG -> TTG	Substitution	Ser -> Leu	67
Isoetes echinospora	petG CDS	25943	1	1	2	C -> T	ACA -> ATA	Substitution	Thr -> Ile	77
Isoetes echinospora	petG CDS	25949	1	1	2	C -> T	TCA -> TTA	Substitution	Ser -> Leu	79
Isoetes echinospora	petG CDS	25976	1	1	2	C -> T	TCA -> TTA	Substitution	Ser -> Leu	73
Isoetes echinospora	petG CDS	25984	1	1	1	T -> C	TGA -> CGA	Extension	Stop Codon -> Arg	71
Isoetes echinospora	petL CDS	26024	1	1	2	C -> T	CCT -> CTT	Substitution	Pro -> Leu	32
Isoetes echinospora	petL CDS	26060	1	1	2	C -> T	CCA -> CTA	Substitution	Pro -> Leu	35
Isoetes echinospora	petL CDS	26072	1	1	2	C -> T	CCA -> CTA	Substitution	Pro -> Leu	42
Isoetes echinospora	petL CDS	26078	1	1	2	C -> T	ACT -> ATT	Substitution	Thr -> Ile	41
Isoetes echinospora	petL CDS	26084	1	1	2	C -> T	TCA -> TTA	Substitution	Ser -> Leu	44
Isoetes echinospora	petN CDS	26108	1	1	2	C -> T	ACG -> ATG	Substitution	Thr -> Met	116
Isoetes echinospora	petN CDS	26163	1	1	3	C -> T	CTC -> CTT	None		83
Isoetes echinospora	petN CDS	26164	1	1	1	C -> T	CCA -> TCA	Substitution	Pro -> Ser	83
Isoetes echinospora	petN CDS	26168	1	1	2	C -> T	CCT -> CTT	Substitution	Pro -> Leu	77
Isoetes echinospora	petN CDS	26176	1	1	1	C -> T	CGG -> TGG	Substitution	Arg -> Trp	77
Isoetes echinospora	petN CDS	26192	1	1	2	C -> T	CCG -> CTG	Substitution	Pro -> Leu	54
Isoetes echinospora	psaB CDS	28451	1	1	2	C -> T	ACG -> ATG	Substitution	Thr -> Met	71
Isoetes echinospora	psaC CDS	30699	1	1	3	C -> T	ACC -> ACT	None		856
Isoetes echinospora	psaC CDS	30719	1	1	2	T -> C	CTC -> CCC	Substitution	Leu -> Pro	864
Isoetes echinospora	psaC CDS	30731	1	1	2	C -> T	TCA -> TTA	Substitution	Ser -> Leu	848
Isoetes echinospora	psaC CDS	30737	1	1	2	C -> T	ACG -> ATG	Substitution	Thr -> Met	864
Isoetes echinospora	psaC CDS	30775	1	1	1	C -> T	CCT -> TCT	Substitution	Pro -> Ser	805
Isoetes echinospora	psaC CDS	30884	1	1	2	C -> T	ACG -> ATG	Substitution	Thr -> Met	486
Isoetes echinospora	psaI CDS	30902	1	1	2	C -> T	ACG -> ATG	Substitution	Thr -> Met	51
Isoetes echinospora	psaI CDS	30920	1	1	2	C -> T	TCA -> TTA	Substitution	Ser -> Leu	68
Isoetes echinospora	psaI CDS	30932	2	1	2	CC -> TT	TCC -> TTT	Substitution	Ser -> Phe	64 -> 65
Isoetes echinospora	psaJ CDS	31065	1	1	3	G -> A	TTG -> TTA	None		145
Isoetes echinospora	psaJ CDS	31069	1	1	1	T -> C	TTC -> CTC	Substitution	Phe -> Leu	160
Isoetes echinospora	psaJ CDS	31076	1	1	2	C -> T	TCT -> TTT	Substitution	Ser -> Phe	192
Isoetes echinospora	psaJ CDS	31079	1	1	2	C -> T	TCA -> TTA	Substitution	Ser -> Leu	214
Isoetes echinospora	psaJ CDS	31087	1	1	1	T -> C	TTA -> CTA	None		203
Isoetes echinospora	psaJ CDS	31091	1	1	2	C -> T	TCG -> TTG	Substitution	Ser -> Leu	197
Isoetes echinospora	psaJ CDS	31094	1	1	2	C -> T	ACA -> ATA	Substitution	Thr -> Ile	198
Isoetes echinospora	psaJ CDS	31103	1	1	2	A -> G	AAT -> AGT	Substitution	Asn -> Ser	195
Isoetes echinospora	psaJ CDS	31112	2	1	2	CC -> TT	TCC -> TTT	Substitution	Ser -> Phe	197 -> 199
Isoetes echinospora	psaJ CDS	31141	1	1	1	C -> T	CAA -> TAA	Truncation	Gln -> Stop Codon	181
Isoetes echinospora	psaM CDS	31223	1	1	2	C -> T	ACA -> ATA	Substitution	Thr -> Ile	9645
Isoetes echinospora	psaM CDS	31247	1	1	2	C -> T	CCG -> CTG	Substitution	Pro -> Leu	7649
Isoetes echinospora	psbB CDS	32341	2	1	1	CC -> TT	CCG -> TTG	Substitution	Pro -> Leu	204 -> 206
Isoetes echinospora	psbB CDS	32372	1	1	2	C -> T	TCA -> TTA	Substitution	Ser -> Leu	189
Isoetes echinospora	psbB CDS	32390	1	1	2	C -> T	TCA -> TTA	Substitution	Ser -> Leu	152
Isoetes echinospora	psbB CDS	32787	1	1	3	C -> T	TTC -> TTT	None		225
Isoetes echinospora	psbB CDS	32826	1	1	3	C -> T	CCC -> CCT	None		175
Isoetes echinospora	psbB CDS	32980	1	1	1	T -> C	TAC -> CAC	Substitution	Tyr -> His	165
Isoetes echinospora	psbB CDS	33623	1	1	2	C -> T	TCT -> TTT	Substitution	Ser -> Phe	271
Isoetes echinospora	psbB CDS	33753	1	1	3	C -> T	ACC -> ACT	None		283
Isoetes echinospora	psbD CDS	35929	1	1	1	G -> A	GGT -> AGT	Substitution	Gly -> Ser	158
Isoetes echinospora	psbD CDS	36024	1	1	3	G -> A	ATG -> ATA	Substitution	Met -> Ile	348
Isoetes echinospora	psbD CDS	36055	1	1	1	T -> C	TTC -> CTC	Substitution	Phe -> Leu	316
Isoetes echinospora	psbD CDS	36067	1	1	1	T -> C	TTC -> CTC	Substitution	Phe -> Leu	258
Isoetes echinospora	psbD CDS	36106	1	1	1	G -> A	GTA -> ATA	Substitution	Val -> Ile	145
Isoetes echinospora	psbD CDS	36129	1	1	3	G -> A	ATG -> ATA	Substitution	Met -> Ile	127
Isoetes echinospora	psbE CDS	36430	1	1	1	C -> T	CCC -> TCC	Substitution	Pro -> Ser	221
Isoetes echinospora	psbE CDS	36452	1	1	2	C -> T	TCA -> TTA	Substitution	Ser -> Leu	255
Isoetes echinospora	psbE CDS	36456	1	1	3	C -> T	TTC -> TTT	None		255
Isoetes echinospora	psbF CDS	36677	2	1	2	CC -> TT	TCC -> TTT	Substitution	Ser -> Phe	246 -> 249
Isoetes echinospora	psbF CDS	36680	1	1	2	C -> T	CCA -> CTA	Substitution	Pro -> Leu	255
Isoetes echinospora	psbF CDS	36698	1	1	2	C -> T	ACG -> ATG	Substitution	Thr -> Met	211
Isoetes echinospora	psbF CDS	36704	2	1	2	CC -> TT	TCC -> TTT	Substitution	Ser -> Phe	190
Isoetes echinospora	psbH CDS	36719	1	1	2	C -> T	ACG -> ATG	Substitution	Thr -> Met	220
Isoetes echinospora	psbH CDS	36782	1	1	2	C -> T	TCA -> TTA	Substitution	Ser -> Leu	435
Isoetes echinospora	psbH CDS	36785	1	1	2	C -> T	TCA -> TTA	Substitution	Ser -> Leu	446
Isoetes echinospora	psbH CDS	36875	1	1	2	C -> T	TCT -> TTT	Substitution	Ser -> Phe	620
Isoetes echinospora	psbH CDS	36878	1	1	2	C -> T	CCA -> CTA	Substitution	Pro -> Leu	633
Isoetes echinospora	psbH CDS	36907	1	1	1	C -> T	CCC -> TCC	Substitution	Pro -> Ser	581
Isoetes echinospora	psbH CDS	36914	1	1	2	C -> T	TCA -> TTA	Substitution	Ser -> Leu	530
Isoetes echinospora	psbI CDS	36978	1	1	3	C -> T	GTC -> GTT	None		127
Isoetes echinospora	psbI CDS	36985	1	1	1	C -> T	CTT -> TTT	Substitution	Leu -> Phe	128
Isoetes echinospora	psbI CDS	36997	3	1	1	CCC -> TTT	CCC -> TTT	Substitution	Pro -> Phe	122 -> 123
Isoetes echinospora	psbJ CDS	37112	1	1	2	C -> T	CCT -> CTT	Substitution	Pro -> Leu	460
Isoetes echinospora	psbJ CDS	37124	1	1	2	C -> T	CCA -> CTA	Substitution	Pro -> Leu	411
Isoetes echinospora	psbJ CDS	37136	1	1	2	C -> T	TCT -> TTT	Substitution	Ser -> Phe	404
Isoetes echinospora	psbJ CDS	37141	1	1	1	C -> T	CAT -> TAT	Substitution	His -> Tyr	390
Isoetes echinospora	psbJ CDS	37147	1	1	1	C -> T	CCA -> TCA	Substitution	Pro -> Ser	340
Isoetes echinospora	psbJ CDS	37152	1	1	3	C -> T	TAC -> TAT	None		356
Isoetes echinospora	psbJ CDS	37155	1	1	3	C -> T	TCC -> TCT	None		363
Isoetes echinospora	psbJ CDS	37171	2	1	1	CC -> TT	CCG -> TTG	Substitution	Pro -> Leu	327 -> 331
Isoetes echinospora	psbK CDS	37193	1	1	2	C -> T	CCA -> CTA	Substitution	Pro -> Leu	106
Isoetes echinospora	psbK CDS	37235	1	1	2	C -> T	TCA -> TTA	Substitution	Ser -> Leu	115
Isoetes echinospora	psbK CDS	37239	1	1	3	C -> T	CCC -> CCT	None		110
Isoetes echinospora	psbK CDS	37296	1	1	3	C -> T	TTC -> TTT	None		64
Isoetes echinospora	psbK CDS	37297	1	1	1	C -> T	CTT -> TTT	Substitution	Leu -> Phe	64
Isoetes echinospora	psbK CDS	37304	2	1	2	CC -> TT	CCC -> CTT	Substitution	Pro -> Leu	59 -> 60
Isoetes echinospora	psbL CDS	37346	1	1	2	C -> T	ACG -> ATG	Substitution	Thr -> Met	222
Isoetes echinospora	psbL CDS	37349	1	1	2	C -> T	ACA -> ATA	Substitution	Thr -> Ile	218
Isoetes echinospora	psbL CDS	37382	1	1	2	C -> T	TCA -> TTA	Substitution	Ser -> Leu	290
Isoetes echinospora	psbL CDS	37436	1	1	2	C -> T	CCA -> CTA	Substitution	Pro -> Leu	351
Isoetes echinospora	psbL CDS	37441	1	1	1	C -> T	CCC -> TCC	Substitution	Pro -> Ser	326
Isoetes echinospora	psbL CDS	37447	1	1	1	C -> T	CAC -> TAC	Substitution	His -> Tyr	311
Isoetes echinospora	psbL CDS	37454	1	1	2	C -> T	TCT -> TTT	Substitution	Ser -> Phe	319
Isoetes echinospora	psbM CDS	37515	1	1	3	C -> T	CCC -> CCT	None		70
Isoetes echinospora	psbM CDS	37526	1	1	2	C -> T	TCA -> TTA	Substitution	Ser -> Leu	64
Isoetes echinospora	psbM CDS	37529	1	1	2	C -> T	CCT -> CTT	Substitution	Pro -> Leu	65
Isoetes echinospora	psbM CDS	37535	1	1	2	C -> T	CCT -> CTT	Substitution	Pro -> Leu	63
Isoetes echinospora	psbN CDS	37595	2	1	2	CC -> TT	TCC -> TTT	Substitution	Ser -> Phe	2058 -> 2073
Isoetes echinospora	psbN CDS	37603	1	1	1	C -> T	CGT -> TGT	Substitution	Arg -> Cys	2310
Isoetes echinospora	psbN CDS	37607	1	1	2	C -> T	TCA -> TTA	Substitution	Ser -> Leu	2424
Isoetes echinospora	psbN CDS	37627	1	1	1	C -> T	CAC -> TAC	Substitution	His -> Tyr	2859
Isoetes echinospora	psbN CDS	37634	1	1	2	C -> T	TCG -> TTG	Substitution	Ser -> Leu	2848
Isoetes echinospora	psbT CDS	37700	1	1	2	C -> T	ACG -> ATG	Substitution	Thr -> Met	1871
Isoetes echinospora	psbT CDS	37714	1	1	1	C -> T	CAT -> TAT	Substitution	His -> Tyr	2223
Isoetes echinospora	psbT CDS	37721	1	1	2	C -> T	TCC -> TTC	Substitution	Ser -> Phe	2288
Isoetes echinospora	psbZ CDS	37862	1	1	2	C -> T	CCA -> CTA	Substitution	Pro -> Leu	84
Isoetes echinospora	psbZ CDS	37886	1	1	2	C -> T	CCT -> CTT	Substitution	Pro -> Leu	88
Isoetes echinospora	psbZ CDS	37943	1	1	2	C -> T	CCA -> CTA	Substitution	Pro -> Leu	90
Isoetes echinospora	psbZ CDS	37945	1	1	1	C -> T	CGG -> TGG	Substitution	Arg -> Trp	89
Isoetes echinospora	rbcL CDS	38018	1	1	2	C -> T	ACG -> ATG	Substitution	Thr -> Met	102
Isoetes echinospora	rpl2 CDS	39505	1	1	1	C -> T	CTT -> TTT	Substitution	Leu -> Phe	25
Isoetes echinospora	rpl2 CDS	39965	1	1	2	C -> T	TCA -> TTA	Substitution	Ser -> Leu	14
Isoetes echinospora	rpl14 CDS	40280	1	1	2	C -> T	ACG -> ATG	Substitution	Thr -> Met	115
Isoetes echinospora	rpl14 CDS	40333	1	1	1	C -> T	CTA -> TTA	None		80
Isoetes echinospora	rpl14 CDS	40345	1	1	1	T -> C	TGA -> CGA	Extension	Stop Codon -> Arg	91
Isoetes echinospora	rpl14 CDS	40391	1	1	2	C -> T	GCA -> GTA	Substitution	Ala -> Val	96
Isoetes echinospora	rpl14 CDS	40394	1	1	2	C -> T	ACT -> ATT	Substitution	Thr -> Ile	100
Isoetes echinospora	rpl14 CDS	40433	2	1	2	CC -> TT	CCC -> CTT	Substitution	Pro -> Leu	109 -> 110
Isoetes echinospora	rpl14 CDS	40460	1	1	2	C -> T	GCA -> GTA	Substitution	Ala -> Val	107
Isoetes echinospora	rpl14 CDS	40485	1	1	3	C -> T	CTC -> CTT	None		99
Isoetes echinospora	rpl14 CDS	40610	1	1	2	C -> T	TCT -> TTT	Substitution	Ser -> Phe	84
Isoetes echinospora	rpl14 CDS	40643	1	1	2	C -> T	TCA -> TTA	Substitution	Ser -> Leu	57
Isoetes echinospora	rpl14 CDS	40645	1	1	1	C -> T	CGA -> TGA	Truncation	Arg -> Stop Codon	56
Isoetes echinospora	rpl20 CDS	41075	1	1	2	C -> T	ACG -> ATG	Substitution	Thr -> Met	34
Isoetes echinospora	rpl20 CDS	41097	1	1	3	C -> T	TAC -> TAT	None		33
Isoetes echinospora	rpl20 CDS	41209	2	1	1	CC -> TT	CCC -> TTC	Substitution	Pro -> Phe	61
Isoetes echinospora	rpl20 CDS	41309	1	1	2	C -> T	TCT -> TTT	Substitution	Ser -> Phe	51
Isoetes echinospora	rpl20 CDS	41321	1	1	2	C -> T	TCA -> TTA	Substitution	Ser -> Leu	56
Isoetes echinospora	rpl20 CDS	41390	1	1	2	C -> T	TCT -> TTT	Substitution	Ser -> Phe	36
Isoetes echinospora	rpl20 CDS	41394	1	1	3	C -> T	TCC -> TCT	None		36
Isoetes echinospora	rpl20 CDS	41396	1	1	2	C -> T	ACA -> ATA	Substitution	Thr -> Ile	36
Isoetes echinospora	rpl21 CDS	41501	2	1	2	CC -> TT	TCC -> TTT	Substitution	Ser -> Phe	69 -> 70
Isoetes echinospora	rpl21 CDS	41555	1	1	2	G -> A	CGA -> CAA	Substitution	Arg -> Gln	57
Isoetes echinospora	rpl21 CDS	41668	1	1	1	C -> T	CAT -> TAT	Substitution	His -> Tyr	77
Isoetes echinospora	rpl21 CDS	41695	1	1	1	T -> C	TGA -> CGA	Extension	Stop Codon -> Arg	76
Isoetes echinospora	rpl21 CDS	41753	1	1	2	C -> T	CCA -> CTA	Substitution	Pro -> Leu	76
Isoetes echinospora	rpl32 CDS	42511	1	1	1	C -> T	CCT -> TCT	Substitution	Pro -> Ser	97
Isoetes echinospora	rpl32 CDS	42530	1	1	2	C -> T	TCA -> TTA	Substitution	Ser -> Leu	99
Isoetes echinospora	rpl33 CDS	42608	1	1	2	C -> T	TCA -> TTA	Substitution	Ser -> Leu	50
Isoetes echinospora	rpl33 CDS	42627	1	1	3	C -> T	GTC -> GTT	None		49
Isoetes echinospora	rpl36 CDS	42808	1	1	1	C -> T	CGT -> TGT	Substitution	Arg -> Cys	433
Isoetes echinospora	rpoA CDS	42970	1	1	1	C -> T	CAT -> TAT	Substitution	His -> Tyr	284
Isoetes echinospora	rpoA CDS	43043	1	1	2	C -> T	TCA -> TTA	Substitution	Ser -> Leu	214
Isoetes echinospora	rpoA CDS	43145	1	1	2	C -> T	ACT -> ATT	Substitution	Thr -> Ile	208
Isoetes echinospora	rpoA CDS	43285	1	1	1	T -> C	TAA -> CAA	Extension	Stop Codon -> Gln	249
Isoetes echinospora	rpoB CDS	44012	1	1	2	C -> T	CCG -> CTG	Substitution	Pro -> Leu	18
Isoetes echinospora	rpoB CDS	44100	1	1	3	C -> T	ATC -> ATT	None		26
Isoetes echinospora	rpoB CDS	44140	1	1	1	C -> T	CCC -> TCC	Substitution	Pro -> Ser	19
Isoetes echinospora	rpoB CDS	44147	1	1	2	C -> T	TCA -> TTA	Substitution	Ser -> Leu	18
Isoetes echinospora	rpoB CDS	44165	1	1	2	C -> T	TCG -> TTG	Substitution	Ser -> Leu	21
Isoetes echinospora	rpoB CDS	44273	1	1	2	C -> T	GCA -> GTA	Substitution	Ala -> Val	20
Isoetes echinospora	rpoB CDS	44308	1	1	1	C -> T	CTT -> TTT	Substitution	Leu -> Phe	23
Isoetes echinospora	rpoB CDS	44326	1	1	1	C -> T	CCA -> TCA	Substitution	Pro -> Ser	20
Isoetes echinospora	rpoB CDS	44393	1	1	2	C -> T	CCT -> CTT	Substitution	Pro -> Leu	13
Isoetes echinospora	rpoB CDS	44449	1	1	1	T -> C	TGA -> CGA	Extension	Stop Codon -> Arg	15
Isoetes echinospora	rpoB CDS	44519	1	1	2	C -> T	TCG -> TTG	Substitution	Ser -> Leu	24
Isoetes echinospora	rpoB CDS	44526	1	1	3	C -> T	GAC -> GAT	None		23
Isoetes echinospora	rpoB CDS	44593	1	1	1	C -> T	CTA -> TTA	None		25
Isoetes echinospora	rpoB CDS	44645	1	1	2	C -> T	TCA -> TTA	Substitution	Ser -> Leu	19
Isoetes echinospora	rpoB CDS	44660	1	1	2	C -> T	TCT -> TTT	Substitution	Ser -> Phe	19
Isoetes echinospora	rpoB CDS	44678	1	1	2	C -> T	CCA -> CTA	Substitution	Pro -> Leu	20
Isoetes echinospora	rpoB CDS	44747	1	1	2	C -> T	TCA -> TTA	Substitution	Ser -> Leu	18
Isoetes echinospora	rpoB CDS	44783	1	1	2	C -> T	TCG -> TTG	Substitution	Ser -> Leu	25
Isoetes echinospora	rpoB CDS	44864	1	1	2	C -> T	TCA -> TTA	Substitution	Ser -> Leu	35
Isoetes echinospora	rpoB CDS	44867	1	1	2	C -> T	TCA -> TTA	Substitution	Ser -> Leu	34
Isoetes echinospora	rpoB CDS	44879	1	1	2	C -> T	TCA -> TTA	Substitution	Ser -> Leu	35
Isoetes echinospora	rpoB CDS	44891	1	1	2	C -> T	TCA -> TTA	Substitution	Ser -> Leu	25
Isoetes echinospora	rpoB CDS	44900	1	1	2	C -> T	TCG -> TTG	Substitution	Ser -> Leu	26
Isoetes echinospora	rpoB CDS	44969	1	1	2	C -> T	CCA -> CTA	Substitution	Pro -> Leu	23
Isoetes echinospora	rpoB CDS	45035	1	1	2	C -> T	TCT -> TTT	Substitution	Ser -> Phe	30
Isoetes echinospora	rpoB CDS	45107	1	1	2	C -> T	TCA -> TTA	Substitution	Ser -> Leu	24
Isoetes echinospora	rpoB CDS	45143	1	1	2	C -> T	ACT -> ATT	Substitution	Thr -> Ile	30
Isoetes echinospora	rpoB CDS	45186	1	1	3	C -> T	TCC -> TCT	None		28
Isoetes echinospora	rpoB CDS	45206	2	1	2	CC -> TT	CCC -> CTT	Substitution	Pro -> Leu	24
Isoetes echinospora	rpoB CDS	45305	1	1	2	C -> T	ACT -> ATT	Substitution	Thr -> Ile	25
Isoetes echinospora	rpoB CDS	45313	1	1	1	C -> T	CAT -> TAT	Substitution	His -> Tyr	26
Isoetes echinospora	rpoB CDS	45484	1	1	1	C -> T	CCC -> TCC	Substitution	Pro -> Ser	23
Isoetes echinospora	rpoB CDS	45496	1	1	1	C -> T	CCT -> TCT	Substitution	Pro -> Ser	21
Isoetes echinospora	rpoB CDS	45500	1	1	2	C -> T	CCT -> CTT	Substitution	Pro -> Leu	20
Isoetes echinospora	rpoB CDS	45508	2	1	1	CC -> TT	CCT -> TTT	Substitution	Pro -> Phe	20 -> 21
Isoetes echinospora	rpoB CDS	45539	1	1	2	C -> T	TCA -> TTA	Substitution	Ser -> Leu	20
Isoetes echinospora	rpoB CDS	45572	1	1	2	C -> T	CCA -> CTA	Substitution	Pro -> Leu	21
Isoetes echinospora	rpoB CDS	45585	1	1	3	C -> T	CCC -> CCT	None		23
Isoetes echinospora	rpoB CDS	45629	1	1	2	C -> T	CCA -> CTA	Substitution	Pro -> Leu	19
Isoetes echinospora	rpoB CDS	45769	1	1	1	C -> T	CGT -> TGT	Substitution	Arg -> Cys	14
Isoetes echinospora	rpoB CDS	45866	1	1	2	C -> T	CCA -> CTA	Substitution	Pro -> Leu	24
Isoetes echinospora	rpoB CDS	46190	1	1	2	C -> T	TCA -> TTA	Substitution	Ser -> Leu	19
Isoetes echinospora	rpoB CDS	46217	1	1	2	C -> T	ACA -> ATA	Substitution	Thr -> Ile	24
Isoetes echinospora	rpoB CDS	46600	1	1	1	C -> T	CCG -> TCG	Substitution	Pro -> Ser	10
Isoetes echinospora	rpoB CDS	46618	1	1	1	C -> T	CCT -> TCT	Substitution	Pro -> Ser	11
Isoetes echinospora	rpoB CDS	46625	1	1	2	C -> T	CCT -> CTT	Substitution	Pro -> Leu	11
Isoetes echinospora	rpoB CDS	46661	1	1	2	C -> T	TCA -> TTA	Substitution	Ser -> Leu	16
Isoetes echinospora	rpoB CDS	46671	1	1	3	C -> T	CTC -> CTT	None		15
Isoetes echinospora	rpoB CDS	46757	1	1	2	C -> T	CCA -> CTA	Substitution	Pro -> Leu	14
Isoetes echinospora	rpoB CDS	46892	1	1	2	C -> T	CCA -> CTA	Substitution	Pro -> Leu	14
Isoetes echinospora	rpoB CDS	46919	1	1	2	C -> T	CCA -> CTA	Substitution	Pro -> Leu	17
Isoetes echinospora	rpoB CDS	47054	1	1	2	C -> T	CCA -> CTA	Substitution	Pro -> Leu	27
Isoetes echinospora	rpoB CDS	47069	1	1	2	C -> T	CCA -> CTA	Substitution	Pro -> Leu	22
Isoetes echinospora	rpoB CDS	47075	1	1	2	C -> T	TCG -> TTG	Substitution	Ser -> Leu	22
Isoetes echinospora	rpoB CDS	47080	2	1	1	CC -> TT	CCA -> TTA	Substitution	Pro -> Leu	22 -> 23
Isoetes echinospora	rpoC1 CDS	47317	1	1	1	T -> C	TAA -> CAA	Extension	Stop Codon -> Gln	14
Isoetes echinospora	rpoC1 CDS	47335	1	1	1	C -> T	CGT -> TGT	Substitution	Arg -> Cys	11
Isoetes echinospora	rpoC1 CDS	47405	1	1	2	C -> T	TCT -> TTT	Substitution	Ser -> Phe	9
Isoetes echinospora	rpoC1 CDS	47450	1	1	2	C -> T	TCA -> TTA	Substitution	Ser -> Leu	15
Isoetes echinospora	rpoC1 CDS	47480	1	1	2	C -> T	TCA -> TTA	Substitution	Ser -> Leu	12
Isoetes echinospora	rpoC1 CDS	47578	1	1	1	A -> G	ATA -> GTA	Substitution	Ile -> Val	20
Isoetes echinospora	rpoC1 CDS	47597	1	1	2	C -> T	TCA -> TTA	Substitution	Ser -> Leu	25
Isoetes echinospora	rpoC1 CDS	47623	1	1	1	T -> C	TAA -> CAA	Extension	Stop Codon -> Gln	24
Isoetes echinospora	rpoC1 CDS	47650	1	1	1	C -> T	CGG -> TGG	Substitution	Arg -> Trp	28
Isoetes echinospora	rpoC1 CDS	47657	1	1	2	A -> G	GAA -> GGA	Substitution	Glu -> Gly	20
Isoetes echinospora	rpoC1 CDS	47660	1	1	2	G -> A	AGT -> AAT	Substitution	Ser -> Asn	21
Isoetes echinospora	rpoC1 CDS	47735	2	1	2	CC -> TT	ACC -> ATT	Substitution	Thr -> Ile	16
Isoetes echinospora	rpoC1 CDS	47762	1	1	2	C -> T	CCG -> CTG	Substitution	Pro -> Leu	15
Isoetes echinospora	rpoC1 CDS	48405	1	1	3	C -> T	CCC -> CCT	None		45
Isoetes echinospora	rpoC1 CDS	49112	1	1	2	C -> T	CCG -> CTG	Substitution	Pro -> Leu	24
Isoetes echinospora	rpoC2 CDS	49208	1	1	2	C -> T	TCA -> TTA	Substitution	Ser -> Leu	13
Isoetes echinospora	rpoC2 CDS	49222	1	1	1	C -> T	CTC -> TTC	Substitution	Leu -> Phe	12
Isoetes echinospora	rpoC2 CDS	49251	1	1	3	C -> T	GCC -> GCT	None		12
Isoetes echinospora	rpoC2 CDS	49313	1	1	2	C -> T	CCA -> CTA	Substitution	Pro -> Leu	13
Isoetes echinospora	rpoC2 CDS	49322	1	1	2	C -> T	CCT -> CTT	Substitution	Pro -> Leu	15
Isoetes echinospora	rpoC2 CDS	49339	1	1	1	T -> C	TAA -> CAA	Extension	Stop Codon -> Gln	19
Isoetes echinospora	rpoC2 CDS	49342	1	1	1	T -> C	TAG -> CAG	Extension	Stop Codon -> Gln	10
Isoetes echinospora	rpoC2 CDS	49382	1	1	2	C -> T	CCT -> CTT	Substitution	Pro -> Leu	23
Isoetes echinospora	rpoC2 CDS	49385	1	1	2	C -> T	TCA -> TTA	Substitution	Ser -> Leu	23
Isoetes echinospora	rpoC2 CDS	49507	1	1	1	C -> T	CGG -> TGG	Substitution	Arg -> Trp	20
Isoetes echinospora	rpoC2 CDS	49597	1	1	1	C -> T	CCG -> TCG	Substitution	Pro -> Ser	11
Isoetes echinospora	rpoC2 CDS	49652	1	1	2	C -> T	TCA -> TTA	Substitution	Ser -> Leu	16
Isoetes echinospora	rpoC2 CDS	49703	1	1	2	C -> T	TCT -> TTT	Substitution	Ser -> Phe	16
Isoetes echinospora	rpoC2 CDS	49715	1	1	2	C -> T	CCA -> CTA	Substitution	Pro -> Leu	13
Isoetes echinospora	rpoC2 CDS	50141	1	1	2	C -> T	TCA -> TTA	Substitution	Ser -> Leu	7
Isoetes echinospora	rpoC2 CDS	50248	1	1	1	T -> C	TAA -> CAA	Extension	Stop Codon -> Gln	9
Isoetes echinospora	rpoC2 CDS	50285	2	1	2	CC -> TT	TCC -> TTT	Substitution	Ser -> Phe	11
Isoetes echinospora	rpoC2 CDS	50393	1	1	2	C -> T	TCA -> TTA	Substitution	Ser -> Leu	24
Isoetes echinospora	rpoC2 CDS	50617	1	1	1	C -> T	CGG -> TGG	Substitution	Arg -> Trp	7
Isoetes echinospora	rpoC2 CDS	50927	1	1	2	C -> T	CCG -> CTG	Substitution	Pro -> Leu	12
Isoetes echinospora	rpoC2 CDS	51188	1	1	2	C -> T	TCA -> TTA	Substitution	Ser -> Leu	4
Isoetes echinospora	rpoC2 CDS	51230	1	1	2	C -> T	CCC -> CTC	Substitution	Pro -> Leu	11
Isoetes echinospora	rpoC2 CDS	51269	1	1	2	C -> T	GCA -> GTA	Substitution	Ala -> Val	14
Isoetes echinospora	rpoC2 CDS	51281	1	1	2	C -> T	TCG -> TTG	Substitution	Ser -> Leu	14
Isoetes echinospora	rpoC2 CDS	51293	1	1	2	G -> A	AGC -> AAC	Substitution	Ser -> Asn	16
Isoetes echinospora	rpoC2 CDS	51304	1	1	1	G -> A	GGA -> AGA	Substitution	Gly -> Arg	17
Isoetes echinospora	rpoC2 CDS	51308	1	1	2	C -> T	TCA -> TTA	Substitution	Ser -> Leu	16
Isoetes echinospora	rpoC2 CDS	51326	1	1	2	T -> C	ATA -> ACA	Substitution	Ile -> Thr	16
Isoetes echinospora	rpoC2 CDS	52110	1	1	3	C -> T	AAC -> AAT	None		24
Isoetes echinospora	rpoC2 CDS	52152	1	1	3	A -> G	GAA -> GAG	None		13
Isoetes echinospora	rpoC2 CDS	52271	1	1	2	C -> T	ACG -> ATG	Substitution	Thr -> Met	13
Isoetes echinospora	rpoC2 CDS	52341	1	1	3	C -> T	TCC -> TCT	None		20
Isoetes echinospora	rpoC2 CDS	52343	1	1	2	T -> C	CTC -> CCC	Substitution	Leu -> Pro	20
Isoetes echinospora	rpoC2 CDS	52733	1	1	2	C -> T	TCA -> TTA	Substitution	Ser -> Leu	17
Isoetes echinospora	rpoC2 CDS	52742	1	1	2	C -> T	TCA -> TTA	Substitution	Ser -> Leu	17
Isoetes echinospora	rpoC2 CDS	52777	1	1	1	C -> T	CTT -> TTT	Substitution	Leu -> Phe	25
Isoetes echinospora	rpoC2 CDS	52864	1	1	1	C -> T	CGG -> TGG	Substitution	Arg -> Trp	28
Isoetes echinospora	rpoC2 CDS	52952	1	1	2	C -> T	TCG -> TTG	Substitution	Ser -> Leu	23
Isoetes echinospora	rpoC2 CDS	53078	1	1	2	C -> T	TCT -> TTT	Substitution	Ser -> Phe	32
Isoetes echinospora	rpoC2 CDS	53081	1	1	2	C -> T	TCA -> TTA	Substitution	Ser -> Leu	32
Isoetes echinospora	rpoC2 CDS	53093	1	1	2	C -> T	CCA -> CTA	Substitution	Pro -> Leu	27
Isoetes echinospora	rpoC2 CDS	53268	1	1	3	C -> T	ATC -> ATT	None		41
Isoetes echinospora	rpoC2 CDS	53272	1	1	1	C -> T	CGG -> TGG	Substitution	Arg -> Trp	39
Isoetes echinospora	rpoC2 CDS	53303	1	1	2	C -> T	CCT -> CTT	Substitution	Pro -> Leu	37
Isoetes echinospora	rpoC2 CDS	53360	1	1	2	C -> T	CCG -> CTG	Substitution	Pro -> Leu	29
Isoetes echinospora	rps3 CDS	53574	1	1	3	C -> T	ACC -> ACT	None		15
Isoetes echinospora	rps3 CDS	53894	1	1	2	C -> T	ACA -> ATA	Substitution	Thr -> Ile	56
Isoetes echinospora	rps3 CDS	53969	1	1	2	C -> T	ACG -> ATG	Substitution	Thr -> Met	39
Isoetes echinospora	rps3 CDS	53994	1	1	3	G -> A	AAG -> AAA	None		37
Isoetes echinospora	rps4 CDS	54194	1	1	2	C -> T	ACG -> ATG	Substitution	Thr -> Met	57
Isoetes echinospora	rps4 CDS	54254	1	1	2	C -> T	CCA -> CTA	Substitution	Pro -> Leu	55
Isoetes echinospora	rps4 CDS	54443	1	1	2	C -> T	TCA -> TTA	Substitution	Ser -> Leu	66
Isoetes echinospora	rps4 CDS	54456	1	1	3	C -> T	CTC -> CTT	None		68
Isoetes echinospora	rps4 CDS	54467	1	1	2	C -> T	TCA -> TTA	Substitution	Ser -> Leu	68
Isoetes echinospora	rps4 CDS	54481	1	1	1	C -> T	CTT -> TTT	Substitution	Leu -> Phe	74
Isoetes echinospora	rps4 CDS	54686	1	1	2	C -> T	TCG -> TTG	Substitution	Ser -> Leu	33
Isoetes echinospora	rps4 CDS	54752	1	1	2	C -> T	TCA -> TTA	Substitution	Ser -> Leu	23
Isoetes echinospora	rps4 CDS	54784	1	1	1	C -> T	CAT -> TAT	Substitution	His -> Tyr	16
Isoetes echinospora	rps7 CDS	54870	1	1	3	C -> T	GTC -> GTT	None		136
Isoetes echinospora	rps7 CDS	55115	1	1	2	C -> T	TCG -> TTG	Substitution	Ser -> Leu	61
Isoetes echinospora	rps7 CDS	55160	1	1	2	C -> T	CCA -> CTA	Substitution	Pro -> Leu	66
Isoetes echinospora	rps7 CDS	55172	1	1	2	C -> T	TCA -> TTA	Substitution	Ser -> Leu	69
Isoetes echinospora	rps8 CDS	55280	1	1	2	C -> T	ACG -> ATG	Substitution	Thr -> Met	55
Isoetes echinospora	rps8 CDS	55394	1	1	2	C -> T	CCT -> CTT	Substitution	Pro -> Leu	106
Isoetes echinospora	rps8 CDS	55409	1	1	2	C -> T	TCT -> TTT	Substitution	Ser -> Phe	102
Isoetes echinospora	rps8 CDS	55530	1	1	3	C -> T	CCC -> CCT	None		96
Isoetes echinospora	rps8 CDS	55666	1	1	1	C -> T	CGT -> TGT	Substitution	Arg -> Cys	54
Isoetes echinospora	rps11 CDS	55682	1	1	2	C -> T	ACG -> ATG	Substitution	Thr -> Met	275
Isoetes echinospora	rps11 CDS	56003	1	1	2	C -> T	TCG -> TTG	Substitution	Ser -> Leu	283
Isoetes echinospora	rps11 CDS	56031	1	1	3	C -> T	ACC -> ACT	None		245
Isoetes echinospora	rps12 CDS	56171	1	1	2	G -> A	AGA -> AAA	Substitution	Arg -> Lys	65
Isoetes echinospora	rps12 CDS	56209	1	1	1	A -> G	ACG -> GCG	Substitution	Thr -> Ala	61
Isoetes echinospora	rps12 CDS	56214	1	1	3	C -> T	ACC -> ACT	None		58
Isoetes echinospora	rps12 CDS	56228	1	1	2	A -> G	AAC -> AGC	Substitution	Asn -> Ser	55
Isoetes echinospora	rps12 CDS	56255	1	1	2	T -> C	GTA -> GCA	Substitution	Val -> Ala	49
Isoetes echinospora	rps12 CDS	56261	1	1	2	C -> T	TCA -> TTA	Substitution	Ser -> Leu	49
Isoetes echinospora	rps12 CDS	56392	1	1	1	A -> G	ACC -> GCC	Substitution	Thr -> Ala	41
Isoetes echinospora	rps12 CDS	56442	1	1	3	G -> A	GCG -> GCA	None		145
Isoetes echinospora	rps12 CDS	56476	1	1	1	G -> A	GAC -> AAC	Substitution	Asp -> Asn	285
Isoetes echinospora	rps15 CDS	56948	1	1	2	C -> T	TCA -> TTA	Substitution	Ser -> Leu	24
Isoetes echinospora	rps18 CDS	57291	1	1	3	C -> T	GTC -> GTT	None		26
Isoetes echinospora	ycf1 CDS	57587	1	1	2	C -> T	ACG -> ATG	Substitution	Thr -> Met	10
Isoetes echinospora	ycf1 CDS	58819	1	1	1	C -> T	CTT -> TTT	Substitution	Leu -> Phe	16
Isoetes echinospora	ycf1 CDS	59731	1	1	1	C -> T	CAT -> TAT	Substitution	His -> Tyr	10
Isoetes echinospora	ycf1 CDS	60702	1	1	3	C -> T	CAC -> CAT	None		7
Isoetes echinospora	ycf1 CDS	62051	1	1	2	C -> T	TCT -> TTT	Substitution	Ser -> Phe	35
Isoetes echinospora	ycf1 CDS	62053	1	1	1	C -> T	CTT -> TTT	Substitution	Leu -> Phe	35
Isoetes echinospora	ycf1 CDS	62101	1	1	1	C -> T	CGG -> TGG	Substitution	Arg -> Trp	19
Isoetes echinospora	ycf2 CDS	62371	1	1	1	C -> T	CAT -> TAT	Substitution	His -> Tyr	7
Isoetes echinospora	ycf2 CDS	62485	1	1	1	C -> T	CGT -> TGT	Substitution	Arg -> Cys	7
Isoetes echinospora	ycf2 CDS	63160	1	1	1	T -> C	TAA -> CAA	Extension	Stop Codon -> Gln	11
Isoetes echinospora	ycf2 CDS	67623	1	1	3	C -> T	TTC -> TTT	None		29
Isoetes echinospora	ycf3 CDS	68657	1	1	2	C -> T	TCT -> TTT	Substitution	Ser -> Phe	250
Isoetes echinospora	ycf3 CDS	68720	1	1	2	C -> T	TCT -> TTT	Substitution	Ser -> Phe	271
Isoetes echinospora	ycf3 CDS	68837	1	1	2	C -> T	CCG -> CTG	Substitution	Pro -> Leu	135
Isoetes echinospora	ycf4 CDS	69128	1	1	2	C -> T	ACG -> ATG	Substitution	Thr -> Met	79
Isoetes echinospora	ycf4 CDS	69141	1	1	3	C -> T	TCC -> TCT	None		71
Isoetes echinospora	ycf4 CDS	69196	1	1	1	C -> T	CGG -> TGG	Substitution	Arg -> Trp	67
Isoetes echinospora	ycf4 CDS	69202	1	1	1	C -> T	CGC -> TGC	Substitution	Arg -> Cys	63
Isoetes echinospora	ycf4 CDS	69314	1	1	2	C -> T	CCA -> CTA	Substitution	Pro -> Leu	62
Isoetes echinospora	ycf4 CDS	69337	1	1	1	C -> T	CAC -> TAC	Substitution	His -> Tyr	63
Isoetes echinospora	ycf4 CDS	69353	1	1	2	C -> T	CCG -> CTG	Substitution	Pro -> Leu	52
Isoetes echinospora	ycf4 CDS	69359	1	1	2	C -> T	TCC -> TTC	Substitution	Ser -> Phe	49
Isoetes echinospora	ycf4 CDS	69364	1	1	1	C -> T	CCC -> TCC	Substitution	Pro -> Ser	44
Isoetes echinospora	ycf4 CDS	69380	1	1	2	C -> T	ACC -> ATC	Substitution	Thr -> Ile	42
Isoetes echinospora	ycf4 CDS	69386	1	1	2	C -> T	TCA -> TTA	Substitution	Ser -> Leu	43
Isoetes echinospora	ycf4 CDS	69388	1	1	1	C -> T	CGG -> TGG	Substitution	Arg -> Trp	41
Isoetes echinospora	ycf4 CDS	69413	1	1	2	G -> A	CGA -> CAA	Substitution	Arg -> Gln	34
Isoetes echinospora	ycf4 CDS	69420	1	1	3	C -> T	GAC -> GAT	None		31
Isoetes echinospora	ycf4 CDS	69482	1	1	2	G -> A	CGT -> CAT	Substitution	Arg -> His	33
Isoetes echinospora	ycf4 CDS	69557	2	1	2	CC -> TT	CCC -> CTT	Substitution	Pro -> Leu	38
Isoetes echinospora	ycf4 CDS	69559	1	1	1	C -> T	CAC -> TAC	Substitution	His -> Tyr	38
Isoetes echinospora	ycf4 CDS	69563	1	1	2	C -> T	ACG -> ATG	Substitution	Thr -> Met	40
Isoetes echinospora	ycf4 CDS	69610	1	1	1	C -> T	CAC -> TAC	Substitution	His -> Tyr	43
Isoetes echinospora	ycf4 CDS	69650	1	1	2	C -> T	TCG -> TTG	Substitution	Ser -> Leu	38
Isoetes echinospora	ycf4 CDS	69697	1	1	1	C -> T	CAG -> TAG	Truncation	Gln -> Stop Codon	25
Isoetes echinospora	ycf66 CDS	69953	1	1	2	C -> T	TCC -> TTC	Substitution	Ser -> Phe	79
Isoetes echinospora	ycf66 CDS	69973	1	1	1	C -> T	CCC -> TCC	Substitution	Pro -> Ser	70
Isoetes echinospora	ycf66 CDS	69994	1	1	1	A -> G	ATG -> GTG	Substitution	Met -> Val	42
Isoetes echinospora	ycf66 CDS	70019	1	1	2	C -> T	TCT -> TTT	Substitution	Ser -> Phe	20
Isoetes taiwanensis	atpA CDS	18	1	1	3	C -> T	CCC -> CCT	None		5419
Isoetes taiwanensis	atpA CDS	138	1	1	3	C -> T	GAC -> GAT	None		2834
Isoetes taiwanensis	atpB CDS	1537	1	1	1	C -> T	CCT -> TCT	Substitution	Pro -> Ser	26042
Isoetes taiwanensis	atpB CDS	1654	1	1	1	C -> T	CCT -> TCT	Substitution	Pro -> Ser	6479
Isoetes taiwanensis	atpB CDS	1658	1	1	2	C -> T	TCA -> TTA	Substitution	Ser -> Leu	6614
Isoetes taiwanensis	atpB CDS	1901	1	1	2	C -> T	ACA -> ATA	Substitution	Thr -> Ile	14375
Isoetes taiwanensis	atpB CDS	2352	1	1	3	C -> T	TTC -> TTT	None		11923
Isoetes taiwanensis	atpE CDS	3362	1	1	2	C -> T	TCC -> TTC	Substitution	Ser -> Phe	11608
Isoetes taiwanensis	atpF CDS	3931	1	1	1	C -> T	CAT -> TAT	Substitution	His -> Tyr	34726
Isoetes taiwanensis	atpF CDS	3947	1	1	2	C -> T	TCG -> TTG	Substitution	Ser -> Leu	14199
Isoetes taiwanensis	atpI CDS	3977	1	1	2	C -> T	ACG -> ATG	Substitution	Thr -> Met	9577
Isoetes taiwanensis	atpI CDS	4165	1	1	1	T -> C	TAA -> CAA	Extension	Stop Codon -> Gln	25920
Isoetes taiwanensis	atpI CDS	4623	1	1	3	C -> T	CCC -> CCT	None		16396
Isoetes taiwanensis	ccsA CDS	4730	1	1	2	C -> T	ACG -> ATG	Substitution	Thr -> Met	46781
Isoetes taiwanensis	ccsA CDS	4768	2	1	1	CC -> TT	CCT -> TTT	Substitution	Pro -> Phe	61727 -> 62009
Isoetes taiwanensis	ccsA CDS	4771	1	1	1	C -> T	CTC -> TTC	Substitution	Leu -> Phe	62477
Isoetes taiwanensis	ccsA CDS	4788	1	1	3	C -> T	TCC -> TCT	None		64061
Isoetes taiwanensis	ccsA CDS	4799	2	1	2	CC -> TT	CCC -> CTT	Substitution	Pro -> Leu	63585 -> 63636
Isoetes taiwanensis	ccsA CDS	4894	1	1	1	C -> T	CTA -> TTA	None		23306
Isoetes taiwanensis	ccsA CDS	4898	1	1	2	C -> T	TCA -> TTA	Substitution	Ser -> Leu	23324
Isoetes taiwanensis	ccsA CDS	4903	1	1	1	C -> T	CGC -> TGC	Substitution	Arg -> Cys	23521
Isoetes taiwanensis	ccsA CDS	4914	1	1	3	C -> T	TAC -> TAT	None		19966
Isoetes taiwanensis	ccsA CDS	4915	1	1	1	C -> T	CCC -> TCC	Substitution	Pro -> Ser	13554
Isoetes taiwanensis	ccsA CDS	4925	1	1	2	C -> T	TCA -> TTA	Substitution	Ser -> Leu	10753
Isoetes taiwanensis	ccsA CDS	4940	1	1	2	C -> T	TCA -> TTA	Substitution	Ser -> Leu	11344
Isoetes taiwanensis	ccsA CDS	4951	1	1	1	C -> T	CCT -> TCT	Substitution	Pro -> Ser	11275
Isoetes taiwanensis	ccsA CDS	4961	1	1	2	C -> T	CCT -> CTT	Substitution	Pro -> Leu	11564
Isoetes taiwanensis	ccsA CDS	4966	1	1	1	C -> T	CGG -> TGG	Substitution	Arg -> Trp	12468
Isoetes taiwanensis	ccsA CDS	4975	1	1	1	C -> T	CGT -> TGT	Substitution	Arg -> Cys	12452
Isoetes taiwanensis	ccsA CDS	5060	1	1	2	C -> T	TCT -> TTT	Substitution	Ser -> Phe	7234
Isoetes taiwanensis	ccsA CDS	5069	1	1	2	C -> T	TCA -> TTA	Substitution	Ser -> Leu	5911
Isoetes taiwanensis	ccsA CDS	5128	1	1	1	C -> T	CGG -> TGG	Substitution	Arg -> Trp	4581
Isoetes taiwanensis	ccsA CDS	5164	1	1	1	C -> T	CAC -> TAC	Substitution	His -> Tyr	9336
Isoetes taiwanensis	ccsA CDS	5177	1	1	2	C -> T	TCA -> TTA	Substitution	Ser -> Leu	9779
Isoetes taiwanensis	ccsA CDS	5179	1	1	1	C -> T	CGT -> TGT	Substitution	Arg -> Cys	10248
Isoetes taiwanensis	ccsA CDS	5204	1	1	2	C -> T	CCT -> CTT	Substitution	Pro -> Leu	12010
Isoetes taiwanensis	ccsA CDS	5207	1	1	2	C -> T	TCG -> TTG	Substitution	Ser -> Leu	13951
Isoetes taiwanensis	ccsA CDS	5216	1	1	2	C -> T	ACA -> ATA	Substitution	Thr -> Ile	15046
Isoetes taiwanensis	ccsA CDS	5219	1	1	2	C -> T	TCA -> TTA	Substitution	Ser -> Leu	15776
Isoetes taiwanensis	ccsA CDS	5240	1	1	2	C -> T	CCA -> CTA	Substitution	Pro -> Leu	19685
Isoetes taiwanensis	ccsA CDS	5267	1	1	2	C -> T	TCC -> TTC	Substitution	Ser -> Phe	63499
Isoetes taiwanensis	ccsA CDS	5371	1	1	1	T -> C	TAA -> CAA	Extension	Stop Codon -> Gln	39469
Isoetes taiwanensis	ccsA CDS	5378	1	1	2	C -> T	TCA -> TTA	Substitution	Ser -> Leu	42099
Isoetes taiwanensis	ccsA CDS	5402	1	1	2	C -> T	ACT -> ATT	Substitution	Thr -> Ile	31650
Isoetes taiwanensis	ccsA CDS	5414	1	1	2	C -> T	TCT -> TTT	Substitution	Ser -> Phe	30376
Isoetes taiwanensis	ccsA CDS	5427	1	1	3	C -> T	ACC -> ACT	None		28714
Isoetes taiwanensis	ccsA CDS	5510	1	1	2	C -> T	TCA -> TTA	Substitution	Ser -> Leu	17989
Isoetes taiwanensis	ccsA CDS	5578	1	1	1	C -> T	CCA -> TCA	Substitution	Pro -> Ser	13170
Isoetes taiwanensis	ccsA CDS	5588	1	1	2	C -> T	GCA -> GTA	Substitution	Ala -> Val	13000
Isoetes taiwanensis	ccsA CDS	5597	1	1	2	C -> T	TCG -> TTG	Substitution	Ser -> Leu	15044
Isoetes taiwanensis	ccsA CDS	5606	2	1	2	CC -> TT	TCC -> TTT	Substitution	Ser -> Phe	16874 -> 17005
Isoetes taiwanensis	ccsA CDS	5612	1	1	2	C -> T	ACT -> ATT	Substitution	Thr -> Ile	33955
Isoetes taiwanensis	ccsA CDS	5614	1	1	1	C -> T	CGG -> TGG	Substitution	Arg -> Trp	34646
Isoetes taiwanensis	ccsA CDS	5620	1	1	1	C -> T	CGT -> TGT	Substitution	Arg -> Cys	36229
Isoetes taiwanensis	ccsA CDS	5639	1	1	2	C -> T	CCC -> CTC	Substitution	Pro -> Leu	35849
Isoetes taiwanensis	ccsA CDS	5642	1	1	2	C -> T	TCA -> TTA	Substitution	Ser -> Leu	38485
Isoetes taiwanensis	ccsA CDS	5662	1	1	1	C -> T	CAT -> TAT	Substitution	His -> Tyr	38489
Isoetes taiwanensis	cemA CDS	5681	1	1	2	C -> T	ACG -> ATG	Substitution	Thr -> Met	42994
Isoetes taiwanensis	cemA CDS	5921	1	1	2	C -> T	TCA -> TTA	Substitution	Ser -> Leu	158
Isoetes taiwanensis	cemA CDS	5923	1	1	1	C -> T	CTA -> TTA	None		163
Isoetes taiwanensis	cemA CDS	5984	1	1	2	C -> T	CCA -> CTA	Substitution	Pro -> Leu	1135
Isoetes taiwanensis	cemA CDS	6029	1	1	2	C -> T	TCA -> TTA	Substitution	Ser -> Leu	2496
Isoetes taiwanensis	cemA CDS	6257	1	1	2	C -> T	CCG -> CTG	Substitution	Pro -> Leu	20150
Isoetes taiwanensis	cemA CDS	6266	1	1	2	C -> T	CCA -> CTA	Substitution	Pro -> Leu	20152
Isoetes taiwanensis	cemA CDS	6308	1	1	2	C -> T	CCC -> CTC	Substitution	Pro -> Leu	16530
Isoetes taiwanensis	cemA CDS	6425	1	1	2	C -> T	TCA -> TTA	Substitution	Ser -> Leu	5621
Isoetes taiwanensis	cemA CDS	6435	1	1	3	C -> T	TTC -> TTT	None		5181
Isoetes taiwanensis	cemA CDS	6533	1	1	2	C -> T	TCA -> TTA	Substitution	Ser -> Leu	3243
Isoetes taiwanensis	cemA CDS	6589	1	1	1	C -> T	CGG -> TGG	Substitution	Arg -> Trp	2899
Isoetes taiwanensis	cemA CDS	6792	1	1	3	C -> T	CAC -> CAT	None		1371
Isoetes taiwanensis	cemA CDS	6818	1	1	2	C -> T	CCG -> CTG	Substitution	Pro -> Leu	1247
Isoetes taiwanensis	cemA CDS	6901	1	1	1	C -> T	CCC -> TCC	Substitution	Pro -> Ser	1349
Isoetes taiwanensis	cemA CDS	6953	1	1	2	C -> T	TCC -> TTC	Substitution	Ser -> Phe	917
Isoetes taiwanensis	cemA CDS	6959	1	1	2	C -> T	CCT -> CTT	Substitution	Pro -> Leu	825
Isoetes taiwanensis	cemA CDS	6974	1	1	2	C -> T	CCA -> CTA	Substitution	Pro -> Leu	762
Isoetes taiwanensis	cemA CDS	6976	1	1	1	C -> T	CGT -> TGT	Substitution	Arg -> Cys	780
Isoetes taiwanensis	cemA CDS	7069	1	1	1	C -> T	CGC -> TGC	Substitution	Arg -> Cys	3728
Isoetes taiwanensis	cemA CDS	7097	1	1	2	C -> T	TCA -> TTA	Substitution	Ser -> Leu	4348
Isoetes taiwanensis	cemA CDS	7114	1	1	1	C -> T	CAT -> TAT	Substitution	His -> Tyr	5282
Isoetes taiwanensis	cemA CDS	7124	2	1	2	CC -> TT	TCC -> TTT	Substitution	Ser -> Phe	5695 -> 5696
Isoetes taiwanensis	cemA CDS	7133	1	1	2	C -> T	TCA -> TTA	Substitution	Ser -> Leu	5663
Isoetes taiwanensis	cemA CDS	7165	1	1	1	C -> T	CAT -> TAT	Substitution	His -> Tyr	4475
Isoetes taiwanensis	cemA CDS	7175	1	1	2	C -> T	ACG -> ATG	Substitution	Thr -> Met	3084
Isoetes taiwanensis	chlB CDS	7547	1	1	2	C -> T	CCC -> CTC	Substitution	Pro -> Leu	27335
Isoetes taiwanensis	chlB CDS	8076	1	1	3	C -> T	TCC -> TCT	None		6225
Isoetes taiwanensis	chlL CDS	8729	1	1	2	C -> T	ACG -> ATG	Substitution	Thr -> Met	415
Isoetes taiwanensis	chlL CDS	8743	1	1	1	C -> T	CAT -> TAT	Substitution	His -> Tyr	603
Isoetes taiwanensis	chlL CDS	8788	1	1	1	C -> T	CCA -> TCA	Substitution	Pro -> Ser	1297
Isoetes taiwanensis	chlL CDS	8798	1	1	2	C -> T	TCA -> TTA	Substitution	Ser -> Leu	1533
Isoetes taiwanensis	chlL CDS	8822	1	1	2	C -> T	TCA -> TTA	Substitution	Ser -> Leu	1696
Isoetes taiwanensis	chlL CDS	8900	1	1	2	C -> T	TCA -> TTA	Substitution	Ser -> Leu	472
Isoetes taiwanensis	chlL CDS	9023	1	1	2	C -> T	GCA -> GTA	Substitution	Ala -> Val	810
Isoetes taiwanensis	chlL CDS	9065	1	1	2	C -> T	TCT -> TTT	Substitution	Ser -> Phe	1373
Isoetes taiwanensis	chlL CDS	9086	1	1	2	C -> T	TCG -> TTG	Substitution	Ser -> Leu	2054
Isoetes taiwanensis	chlL CDS	9248	1	1	2	C -> T	CCG -> CTG	Substitution	Pro -> Leu	8596
Isoetes taiwanensis	chlL CDS	9437	1	1	2	C -> T	TCA -> TTA	Substitution	Ser -> Leu	20794
Isoetes taiwanensis	chlL CDS	9533	1	1	2	C -> T	TCA -> TTA	Substitution	Ser -> Leu	14112
Isoetes taiwanensis	chlN CDS	9895	1	1	1	C -> T	CCC -> TCC	Substitution	Pro -> Ser	4436
Isoetes taiwanensis	chlN CDS	10253	1	1	2	T -> C	TTT -> TCT	Substitution	Phe -> Ser	14020
Isoetes taiwanensis	chlN CDS	10557	1	1	3	C -> T	CTC -> CTT	None		12604
Isoetes taiwanensis	clpP CDS	11012	1	1	2	C -> T	ACG -> ATG	Substitution	Thr -> Met	4360
Isoetes taiwanensis	clpP CDS	11038	1	1	1	C -> T	CTT -> TTT	Substitution	Leu -> Phe	4123
Isoetes taiwanensis	clpP CDS	11080	1	1	1	C -> T	CAC -> TAC	Substitution	His -> Tyr	11719
Isoetes taiwanensis	clpP CDS	11150	1	1	2	C -> T	ACT -> ATT	Substitution	Thr -> Ile	12250
Isoetes taiwanensis	clpP CDS	11579	1	1	2	C -> T	ACT -> ATT	Substitution	Thr -> Ile	53330
Isoetes taiwanensis	clpP CDS	11585	1	1	2	C -> T	CCT -> CTT	Substitution	Pro -> Leu	53120
Isoetes taiwanensis	matK CDS	12187	1	1	1	T -> C	TAA -> CAA	Extension	Stop Codon -> Gln	5153
Isoetes taiwanensis	matK CDS	12329	1	1	2	C -> T	TCC -> TTC	Substitution	Ser -> Phe	513
Isoetes taiwanensis	ndhA CDS	13286	1	1	2	C -> T	ACG -> ATG	Substitution	Thr -> Met	2003
Isoetes taiwanensis	ndhA CDS	13436	1	1	2	C -> T	CCT -> CTT	Substitution	Pro -> Leu	6157
Isoetes taiwanensis	ndhA CDS	13496	1	1	2	C -> T	TCG -> TTG	Substitution	Ser -> Leu	12177
Isoetes taiwanensis	ndhA CDS	13712	1	1	2	T -> C	CTT -> CCT	Substitution	Leu -> Pro	5407
Isoetes taiwanensis	ndhA CDS	13721	1	1	2	C -> T	CCC -> CTC	Substitution	Pro -> Leu	5461
Isoetes taiwanensis	ndhA CDS	13725	1	1	3	C -> T	CTC -> CTT	None		5402
Isoetes taiwanensis	ndhA CDS	13761	1	1	3	C -> T	TTC -> TTT	None		4158 -> 4170
Isoetes taiwanensis	ndhA CDS	13762	2	1	1	CC -> TT	CCG -> TTG	Substitution	Pro -> Leu	4158 -> 4170
Isoetes taiwanensis	ndhA CDS	13819	1	1	1	C -> T	CGT -> TGT	Substitution	Arg -> Cys	2755
Isoetes taiwanensis	ndhA CDS	13826	1	1	2	C -> T	TCA -> TTA	Substitution	Ser -> Leu	2602
Isoetes taiwanensis	ndhA CDS	13830	1	1	3	C -> T	TCC -> TCT	None		2085
Isoetes taiwanensis	ndhA CDS	13838	1	1	2	C -> T	CCA -> CTA	Substitution	Pro -> Leu	1384
Isoetes taiwanensis	ndhA CDS	13897	1	1	1	C -> T	CGG -> TGG	Substitution	Arg -> Trp	3946
Isoetes taiwanensis	ndhA CDS	13931	1	1	2	C -> T	TCC -> TTC	Substitution	Ser -> Phe	3859
Isoetes taiwanensis	ndhA CDS	13948	1	1	1	C -> T	CCT -> TCT	Substitution	Pro -> Ser	3731
Isoetes taiwanensis	ndhA CDS	13955	1	1	2	C -> T	CCG -> CTG	Substitution	Pro -> Leu	3953
Isoetes taiwanensis	ndhA CDS	14068	1	1	1	C -> T	CAT -> TAT	Substitution	His -> Tyr	5033
Isoetes taiwanensis	ndhA CDS	14071	2	1	1	CC -> TT	CCA -> TTA	Substitution	Pro -> Leu	5116 -> 5229
Isoetes taiwanensis	ndhA CDS	14076	1	1	3	C -> T	AAC -> AAT	None		5245
Isoetes taiwanensis	ndhA CDS	14077	1	1	1	C -> T	CTA -> TTA	None		5267
Isoetes taiwanensis	ndhA CDS	14114	1	1	2	C -> T	TCG -> TTG	Substitution	Ser -> Leu	9060
Isoetes taiwanensis	ndhA CDS	14246	1	1	2	C -> T	TCT -> TTT	Substitution	Ser -> Phe	11562
Isoetes taiwanensis	ndhB CDS	14415	1	1	3	C -> T	CTC -> CTT	None		3709
Isoetes taiwanensis	ndhB CDS	14417	1	1	2	C -> T	TCA -> TTA	Substitution	Ser -> Leu	3691
Isoetes taiwanensis	ndhB CDS	14435	1	1	2	C -> T	TCA -> TTA	Substitution	Ser -> Leu	3528
Isoetes taiwanensis	ndhB CDS	14456	1	1	2	C -> T	TCT -> TTT	Substitution	Ser -> Phe	1951
Isoetes taiwanensis	ndhB CDS	14564	2	1	2	CC -> TT	CCC -> CTT	Substitution	Pro -> Leu	1319 -> 1378
Isoetes taiwanensis	ndhB CDS	14801	1	1	2	C -> T	CCA -> CTA	Substitution	Pro -> Leu	14107
Isoetes taiwanensis	ndhB CDS	14828	1	1	2	C -> T	TCA -> TTA	Substitution	Ser -> Leu	16394
Isoetes taiwanensis	ndhB CDS	14835	1	1	3	C -> T	TCC -> TCT	None		25198
Isoetes taiwanensis	ndhB CDS	15123	1	1	3	C -> T	ACC -> ACT	None		8019
Isoetes taiwanensis	ndhB CDS	15212	1	1	2	C -> T	TCG -> TTG	Substitution	Ser -> Leu	7812
Isoetes taiwanensis	ndhB CDS	15319	1	1	1	C -> T	CCA -> TCA	Substitution	Pro -> Ser	32972
Isoetes taiwanensis	ndhB CDS	15455	1	1	2	C -> T	TCA -> TTA	Substitution	Ser -> Leu	9573
Isoetes taiwanensis	ndhB CDS	15489	1	1	3	C -> T	GCC -> GCT	None		20322
Isoetes taiwanensis	ndhB CDS	15528	1	1	3	C -> T	TTC -> TTT	None		28668
Isoetes taiwanensis	ndhB CDS	15533	1	1	2	C -> T	CCA -> CTA	Substitution	Pro -> Leu	27985
Isoetes taiwanensis	ndhB CDS	15539	1	1	2	C -> T	TCA -> TTA	Substitution	Ser -> Leu	27257
Isoetes taiwanensis	ndhB CDS	15544	1	1	1	C -> T	CCT -> TCT	Substitution	Pro -> Ser	27403
Isoetes taiwanensis	ndhB CDS	15566	1	1	2	C -> T	TCA -> TTA	Substitution	Ser -> Leu	25672
Isoetes taiwanensis	ndhB CDS	15593	1	1	2	C -> T	CCA -> CTA	Substitution	Pro -> Leu	24703
Isoetes taiwanensis	ndhB CDS	15644	1	1	2	C -> T	CCT -> CTT	Substitution	Pro -> Leu	15862
Isoetes taiwanensis	ndhB CDS	15683	2	1	2	CC -> TT	ACC -> ATT	Substitution	Thr -> Ile	10240 -> 10396
Isoetes taiwanensis	ndhB CDS	15750	1	1	3	C -> T	TCC -> TCT	None		13165
Isoetes taiwanensis	ndhB CDS	15752	1	1	2	C -> T	ACA -> ATA	Substitution	Thr -> Ile	13151
Isoetes taiwanensis	ndhB CDS	15767	1	1	2	C -> T	TCA -> TTA	Substitution	Ser -> Leu	13046
Isoetes taiwanensis	ndhC CDS	15906	1	1	3	C -> T	ATC -> ATT	None		413
Isoetes taiwanensis	ndhC CDS	15970	1	1	1	C -> T	CCA -> TCA	Substitution	Pro -> Ser	4669
Isoetes taiwanensis	ndhC CDS	16094	1	1	2	C -> T	CCA -> CTA	Substitution	Pro -> Leu	3631
Isoetes taiwanensis	ndhC CDS	16099	2	1	1	CC -> TT	CCT -> TTT	Substitution	Pro -> Phe	3561 -> 3564
Isoetes taiwanensis	ndhC CDS	16106	1	1	2	C -> T	ACT -> ATT	Substitution	Thr -> Ile	3614
Isoetes taiwanensis	ndhC CDS	16108	3	1	1	CCC -> TTT	CCC -> TTT	Substitution	Pro -> Phe	3618 -> 3627
Isoetes taiwanensis	ndhC CDS	16130	1	1	2	C -> T	CCT -> CTT	Substitution	Pro -> Leu	3573
Isoetes taiwanensis	ndhC CDS	16192	2	1	1	CC -> TT	CCT -> TTT	Substitution	Pro -> Phe	3986 -> 3987
Isoetes taiwanensis	ndhC CDS	16205	1	1	2	C -> T	TCA -> TTA	Substitution	Ser -> Leu	3879
Isoetes taiwanensis	ndhC CDS	16217	1	1	2	C -> T	TCG -> TTG	Substitution	Ser -> Leu	3545
Isoetes taiwanensis	ndhC CDS	16228	1	1	1	C -> T	CGG -> TGG	Substitution	Arg -> Trp	2829
Isoetes taiwanensis	ndhC CDS	16244	1	1	2	C -> T	TCG -> TTG	Substitution	Ser -> Leu	2406
Isoetes taiwanensis	ndhD CDS	16259	1	1	2	C -> T	ACG -> ATG	Substitution	Thr -> Met	2237
Isoetes taiwanensis	ndhD CDS	16292	1	1	2	C -> T	CCT -> CTT	Substitution	Pro -> Leu	2443
Isoetes taiwanensis	ndhD CDS	16304	2	1	2	CC -> TT	CCC -> CTT	Substitution	Pro -> Leu	2246 -> 2258
Isoetes taiwanensis	ndhD CDS	16313	1	1	2	C -> T	TCA -> TTA	Substitution	Ser -> Leu	2161
Isoetes taiwanensis	ndhD CDS	16316	1	1	2	C -> T	TCA -> TTA	Substitution	Ser -> Leu	2111
Isoetes taiwanensis	ndhD CDS	16367	1	1	2	C -> T	TCA -> TTA	Substitution	Ser -> Leu	1713
Isoetes taiwanensis	ndhD CDS	16444	1	1	1	T -> C	TAA -> CAA	Extension	Stop Codon -> Gln	1957
Isoetes taiwanensis	ndhD CDS	16529	1	1	2	C -> T	TCA -> TTA	Substitution	Ser -> Leu	3060
Isoetes taiwanensis	ndhD CDS	16532	1	1	2	C -> T	TCG -> TTG	Substitution	Ser -> Leu	3064
Isoetes taiwanensis	ndhD CDS	16562	1	1	2	C -> T	TCA -> TTA	Substitution	Ser -> Leu	2277
Isoetes taiwanensis	ndhD CDS	16600	1	1	1	C -> T	CAT -> TAT	Substitution	His -> Tyr	2231
Isoetes taiwanensis	ndhD CDS	16607	1	1	2	C -> T	TCG -> TTG	Substitution	Ser -> Leu	2306
Isoetes taiwanensis	ndhD CDS	16640	1	1	2	C -> T	TCA -> TTA	Substitution	Ser -> Leu	2287
Isoetes taiwanensis	ndhD CDS	16643	2	1	2	CC -> TT	TCC -> TTT	Substitution	Ser -> Phe	2233 -> 2259
Isoetes taiwanensis	ndhD CDS	16648	1	1	1	C -> T	CCT -> TCT	Substitution	Pro -> Ser	2202
Isoetes taiwanensis	ndhD CDS	16658	1	1	2	C -> T	ACT -> ATT	Substitution	Thr -> Ile	2142
Isoetes taiwanensis	ndhD CDS	16661	1	1	2	C -> T	TCA -> TTA	Substitution	Ser -> Leu	2132
Isoetes taiwanensis	ndhD CDS	16667	1	1	2	C -> T	TCT -> TTT	Substitution	Ser -> Phe	2110
Isoetes taiwanensis	ndhD CDS	16685	1	1	2	C -> T	CCG -> CTG	Substitution	Pro -> Leu	2304
Isoetes taiwanensis	ndhD CDS	16702	1	1	1	C -> T	CAC -> TAC	Substitution	His -> Tyr	1661
Isoetes taiwanensis	ndhD CDS	16709	1	1	2	C -> T	CCT -> CTT	Substitution	Pro -> Leu	1531
Isoetes taiwanensis	ndhD CDS	16792	2	1	1	CC -> TT	CCA -> TTA	Substitution	Pro -> Leu	1916 -> 1917
Isoetes taiwanensis	ndhD CDS	16847	1	1	2	C -> T	TCT -> TTT	Substitution	Ser -> Phe	3196
Isoetes taiwanensis	ndhD CDS	16910	2	1	2	CC -> TT	CCC -> CTT	Substitution	Pro -> Leu	3882 -> 4131
Isoetes taiwanensis	ndhD CDS	17002	2	1	1	CC -> TT	CCA -> TTA	Substitution	Pro -> Leu	19730 -> 19783
Isoetes taiwanensis	ndhD CDS	17039	1	1	2	C -> T	CCA -> CTA	Substitution	Pro -> Leu	21786
Isoetes taiwanensis	ndhD CDS	17135	1	1	2	C -> T	CCA -> CTA	Substitution	Pro -> Leu	21293
Isoetes taiwanensis	ndhD CDS	17140	1	1	1	C -> T	CCT -> TCT	Substitution	Pro -> Ser	18560
Isoetes taiwanensis	ndhD CDS	17207	1	1	2	C -> T	CCT -> CTT	Substitution	Pro -> Leu	1503
Isoetes taiwanensis	ndhD CDS	17222	1	1	2	T -> C	TTC -> TCC	Substitution	Phe -> Ser	1876
Isoetes taiwanensis	ndhD CDS	17255	1	1	2	C -> T	CCA -> CTA	Substitution	Pro -> Leu	1734
Isoetes taiwanensis	ndhD CDS	17266	1	1	1	C -> T	CCT -> TCT	Substitution	Pro -> Ser	2162
Isoetes taiwanensis	ndhD CDS	17297	1	1	2	C -> T	TCT -> TTT	Substitution	Ser -> Phe	2319
Isoetes taiwanensis	ndhD CDS	17300	1	1	2	C -> T	TCA -> TTA	Substitution	Ser -> Leu	2354
Isoetes taiwanensis	ndhD CDS	17366	1	1	2	C -> T	TCA -> TTA	Substitution	Ser -> Leu	1826
Isoetes taiwanensis	ndhD CDS	17401	1	1	1	C -> T	CCA -> TCA	Substitution	Pro -> Ser	1936
Isoetes taiwanensis	ndhD CDS	17459	1	1	2	C -> T	TCT -> TTT	Substitution	Ser -> Phe	2476
Isoetes taiwanensis	ndhD CDS	17498	1	1	2	C -> T	TCA -> TTA	Substitution	Ser -> Leu	3211
Isoetes taiwanensis	ndhD CDS	17555	1	1	2	C -> T	TCG -> TTG	Substitution	Ser -> Leu	4723
Isoetes taiwanensis	ndhD CDS	17560	1	1	1	C -> T	CCC -> TCC	Substitution	Pro -> Ser	4728
Isoetes taiwanensis	ndhD CDS	17644	1	1	1	C -> T	CTC -> TTC	Substitution	Leu -> Phe	6067
Isoetes taiwanensis	ndhD CDS	17656	1	1	1	C -> T	CGC -> TGC	Substitution	Arg -> Cys	14771
Isoetes taiwanensis	ndhD CDS	17752	1	1	1	C -> T	CGG -> TGG	Substitution	Arg -> Trp	17486
Isoetes taiwanensis	ndhE CDS	17785	1	1	1	C -> T	CCA -> TCA	Substitution	Pro -> Ser	37594
Isoetes taiwanensis	ndhE CDS	17817	1	1	3	C -> T	TAC -> TAT	None		38710
Isoetes taiwanensis	ndhE CDS	17852	1	1	2	C -> T	CCT -> CTT	Substitution	Pro -> Leu	19021
Isoetes taiwanensis	ndhE CDS	17867	1	1	2	C -> T	TCA -> TTA	Substitution	Ser -> Leu	12310
Isoetes taiwanensis	ndhE CDS	17954	2	1	2	CC -> TT	TCC -> TTT	Substitution	Ser -> Phe	13755 -> 13767
Isoetes taiwanensis	ndhF CDS	18082	1	1	1	C -> T	CAT -> TAT	Substitution	His -> Tyr	4302
Isoetes taiwanensis	ndhF CDS	18212	1	1	2	C -> T	ACA -> ATA	Substitution	Thr -> Ile	12837
Isoetes taiwanensis	ndhF CDS	18230	2	1	2	CC -> TT	CCC -> CTT	Substitution	Pro -> Leu	12143 -> 12167
Isoetes taiwanensis	ndhF CDS	18232	1	1	1	C -> T	CAC -> TAC	Substitution	His -> Tyr	12119
Isoetes taiwanensis	ndhF CDS	18264	1	1	3	C -> T	CCC -> CCT	None		7014
Isoetes taiwanensis	ndhF CDS	18292	1	1	1	C -> T	CAC -> TAC	Substitution	His -> Tyr	5297
Isoetes taiwanensis	ndhF CDS	18343	2	2	1	CCC -> TCT	CCC -> TCT	Substitution	Pro -> Ser	3750 -> 3795
Isoetes taiwanensis	ndhF CDS	18353	1	1	2	C -> T	TCA -> TTA	Substitution	Ser -> Leu	3763
Isoetes taiwanensis	ndhF CDS	18359	1	1	2	C -> T	CCA -> CTA	Substitution	Pro -> Leu	3740
Isoetes taiwanensis	ndhF CDS	18386	1	1	2	C -> T	ACG -> ATG	Substitution	Thr -> Met	3462
Isoetes taiwanensis	ndhF CDS	18391	1	1	1	C -> T	CAC -> TAC	Substitution	His -> Tyr	3444
Isoetes taiwanensis	ndhF CDS	18409	1	1	1	C -> T	CCT -> TCT	Substitution	Pro -> Ser	3391
Isoetes taiwanensis	ndhF CDS	18446	1	1	2	C -> T	CCC -> CTC	Substitution	Pro -> Leu	4442
Isoetes taiwanensis	ndhF CDS	18455	1	1	2	C -> T	TCC -> TTC	Substitution	Ser -> Phe	4366
Isoetes taiwanensis	ndhF CDS	18463	1	1	1	C -> T	CCC -> TCC	Substitution	Pro -> Ser	4495
Isoetes taiwanensis	ndhF CDS	18470	1	1	2	C -> T	CCA -> CTA	Substitution	Pro -> Leu	4563
Isoetes taiwanensis	ndhF CDS	18493	1	1	1	C -> T	CTA -> TTA	None		5434
Isoetes taiwanensis	ndhF CDS	18505	1	1	1	C -> T	CAT -> TAT	Substitution	His -> Tyr	6390
Isoetes taiwanensis	ndhF CDS	18514	1	1	1	C -> T	CGG -> TGG	Substitution	Arg -> Trp	6719
Isoetes taiwanensis	ndhF CDS	18542	1	1	2	C -> T	TCA -> TTA	Substitution	Ser -> Leu	12060
Isoetes taiwanensis	ndhF CDS	18556	1	1	1	C -> T	CGG -> TGG	Substitution	Arg -> Trp	14304
Isoetes taiwanensis	ndhF CDS	18586	1	1	1	C -> T	CGT -> TGT	Substitution	Arg -> Cys	14622
Isoetes taiwanensis	ndhF CDS	18599	1	1	2	C -> T	TCT -> TTT	Substitution	Ser -> Phe	14841
Isoetes taiwanensis	ndhF CDS	18623	2	1	2	CC -> TT	TCC -> TTT	Substitution	Ser -> Phe	15453 -> 15473
Isoetes taiwanensis	ndhF CDS	18629	1	1	2	C -> T	TCA -> TTA	Substitution	Ser -> Leu	15188
Isoetes taiwanensis	ndhF CDS	18632	1	1	2	C -> T	TCA -> TTA	Substitution	Ser -> Leu	15068
Isoetes taiwanensis	ndhF CDS	18644	1	1	2	C -> T	TCA -> TTA	Substitution	Ser -> Leu	14056
Isoetes taiwanensis	ndhF CDS	18650	2	1	2	CC -> TT	TCC -> TTT	Substitution	Ser -> Phe	10683 -> 10765
Isoetes taiwanensis	ndhF CDS	18655	1	1	1	C -> T	CGG -> TGG	Substitution	Arg -> Trp	10609
Isoetes taiwanensis	ndhF CDS	18694	1	1	1	T -> C	TTA -> CTA	None		9090
Isoetes taiwanensis	ndhF CDS	18761	1	1	2	C -> T	CCA -> CTA	Substitution	Pro -> Leu	7933
Isoetes taiwanensis	ndhF CDS	18767	1	1	2	C -> T	CCA -> CTA	Substitution	Pro -> Leu	7741
Isoetes taiwanensis	ndhF CDS	18794	1	1	2	C -> T	TCT -> TTT	Substitution	Ser -> Phe	7594
Isoetes taiwanensis	ndhF CDS	18796	1	1	1	C -> T	CCA -> TCA	Substitution	Pro -> Ser	7590
Isoetes taiwanensis	ndhF CDS	18851	1	1	2	C -> T	CCT -> CTT	Substitution	Pro -> Leu	2345
Isoetes taiwanensis	ndhF CDS	18949	1	1	1	C -> T	CGG -> TGG	Substitution	Arg -> Trp	1758
Isoetes taiwanensis	ndhF CDS	19064	1	1	2	C -> T	CCA -> CTA	Substitution	Pro -> Leu	6110
Isoetes taiwanensis	ndhF CDS	19130	1	1	2	C -> T	TCA -> TTA	Substitution	Ser -> Leu	5872
Isoetes taiwanensis	ndhF CDS	19136	1	1	2	C -> T	CCT -> CTT	Substitution	Pro -> Leu	5869
Isoetes taiwanensis	ndhF CDS	19277	1	1	2	C -> T	CCT -> CTT	Substitution	Pro -> Leu	2156
Isoetes taiwanensis	ndhF CDS	19306	1	1	1	C -> T	CGG -> TGG	Substitution	Arg -> Trp	2638
Isoetes taiwanensis	ndhF CDS	19395	1	1	3	C -> T	TTC -> TTT	None		3577
Isoetes taiwanensis	ndhF CDS	19416	1	1	3	C -> T	TTC -> TTT	None		3460
Isoetes taiwanensis	ndhF CDS	19418	2	1	2	CC -> TT	CCC -> CTT	Substitution	Pro -> Leu	3457 -> 3497
Isoetes taiwanensis	ndhF CDS	19423	3	1	1	CCC -> TTT	CCC -> TTT	Substitution	Pro -> Phe	3505 -> 3530
Isoetes taiwanensis	ndhF CDS	19715	1	1	2	C -> T	CCA -> CTA	Substitution	Pro -> Leu	4608
Isoetes taiwanensis	ndhF CDS	19874	1	1	2	C -> T	ACA -> ATA	Substitution	Thr -> Ile	40863
Isoetes taiwanensis	ndhF CDS	19900	1	1	1	C -> T	CTT -> TTT	Substitution	Leu -> Phe	22323
Isoetes taiwanensis	ndhF CDS	19918	1	1	1	C -> T	CTC -> TTC	Substitution	Leu -> Phe	6521
Isoetes taiwanensis	ndhF CDS	19985	1	1	2	C -> T	CCA -> CTA	Substitution	Pro -> Leu	3651
Isoetes taiwanensis	ndhF CDS	20053	1	1	1	T -> C	TGA -> CGA	Extension	Stop Codon -> Arg	6749
Isoetes taiwanensis	ndhF CDS	20090	1	1	2	C -> T	CCT -> CTT	Substitution	Pro -> Leu	6134
Isoetes taiwanensis	ndhF CDS	20098	1	1	1	C -> T	CGG -> TGG	Substitution	Arg -> Trp	6173
Isoetes taiwanensis	ndhF CDS	20135	1	1	2	C -> T	TCA -> TTA	Substitution	Ser -> Leu	5991
Isoetes taiwanensis	ndhF CDS	20145	1	1	3	C -> T	TTC -> TTT	None		5812
Isoetes taiwanensis	ndhF CDS	20220	1	1	3	C -> T	TTC -> TTT	None		10166
Isoetes taiwanensis	ndhG CDS	20258	1	1	2	C -> T	CCA -> CTA	Substitution	Pro -> Leu	18614
Isoetes taiwanensis	ndhG CDS	20291	1	1	2	C -> T	TCA -> TTA	Substitution	Ser -> Leu	23285
Isoetes taiwanensis	ndhG CDS	20297	2	1	2	CC -> TT	CCC -> CTT	Substitution	Pro -> Leu	23435 -> 23725
Isoetes taiwanensis	ndhG CDS	20312	1	1	2	C -> T	CCA -> CTA	Substitution	Pro -> Leu	25821
Isoetes taiwanensis	ndhG CDS	20324	1	1	2	C -> T	TCG -> TTG	Substitution	Ser -> Leu	25822
Isoetes taiwanensis	ndhG CDS	20351	1	1	2	C -> T	CCT -> CTT	Substitution	Pro -> Leu	27682
Isoetes taiwanensis	ndhG CDS	20357	1	1	2	C -> T	TCA -> TTA	Substitution	Ser -> Leu	29765
Isoetes taiwanensis	ndhG CDS	20363	1	1	2	C -> T	TCA -> TTA	Substitution	Ser -> Leu	31638
Isoetes taiwanensis	ndhG CDS	20384	1	1	2	C -> T	CCT -> CTT	Substitution	Pro -> Leu	35657
Isoetes taiwanensis	ndhG CDS	20387	1	1	2	C -> T	CCA -> CTA	Substitution	Pro -> Leu	39137
Isoetes taiwanensis	ndhG CDS	20398	1	1	1	C -> T	CTG -> TTG	None		39722
Isoetes taiwanensis	ndhG CDS	20432	1	1	2	C -> T	TCG -> TTG	Substitution	Ser -> Leu	49875
Isoetes taiwanensis	ndhG CDS	20437	1	1	1	C -> T	CAT -> TAT	Substitution	His -> Tyr	46212
Isoetes taiwanensis	ndhG CDS	20459	1	1	2	C -> T	TCA -> TTA	Substitution	Ser -> Leu	45292
Isoetes taiwanensis	ndhG CDS	20468	1	1	2	C -> T	TCT -> TTT	Substitution	Ser -> Phe	46503
Isoetes taiwanensis	ndhG CDS	20477	1	1	2	C -> T	ACG -> ATG	Substitution	Thr -> Met	46949
Isoetes taiwanensis	ndhG CDS	20480	1	1	2	C -> T	TCA -> TTA	Substitution	Ser -> Leu	49023
Isoetes taiwanensis	ndhG CDS	20573	1	1	2	C -> T	CCG -> CTG	Substitution	Pro -> Leu	18149
Isoetes taiwanensis	ndhG CDS	20696	1	1	2	C -> T	TCT -> TTT	Substitution	Ser -> Phe	6907
Isoetes taiwanensis	ndhH CDS	20942	1	1	2	C -> T	ACT -> ATT	Substitution	Thr -> Ile	1360
Isoetes taiwanensis	ndhH CDS	21077	1	1	2	C -> T	GCA -> GTA	Substitution	Ala -> Val	1035
Isoetes taiwanensis	ndhH CDS	21211	1	1	1	T -> C	TAA -> CAA	Extension	Stop Codon -> Gln	1150
Isoetes taiwanensis	ndhH CDS	21221	2	1	2	CC -> TT	TCC -> TTT	Substitution	Ser -> Phe	1075 -> 1079
Isoetes taiwanensis	ndhH CDS	21500	1	1	2	C -> T	CCA -> CTA	Substitution	Pro -> Leu	836
Isoetes taiwanensis	ndhH CDS	21544	1	1	1	C -> T	CAT -> TAT	Substitution	His -> Tyr	1623
Isoetes taiwanensis	ndhH CDS	21848	1	1	2	C -> T	TCT -> TTT	Substitution	Ser -> Phe	528
Isoetes taiwanensis	ndhH CDS	21992	1	1	2	C -> T	ACG -> ATG	Substitution	Thr -> Met	5213
Isoetes taiwanensis	ndhI CDS	22356	1	1	3	C -> T	CCC -> CCT	None		16529
Isoetes taiwanensis	ndhI CDS	22358	1	1	2	C -> T	ACG -> ATG	Substitution	Thr -> Met	16592
Isoetes taiwanensis	ndhJ CDS	22576	1	1	1	T -> C	TAG -> CAG	Extension	Stop Codon -> Gln	6978
Isoetes taiwanensis	ndhJ CDS	22658	1	1	2	C -> T	TCA -> TTA	Substitution	Ser -> Leu	6824
Isoetes taiwanensis	ndhJ CDS	22671	1	1	3	C -> T	TCC -> TCT	None		7682
Isoetes taiwanensis	ndhJ CDS	22700	1	1	2	C -> T	CCA -> CTA	Substitution	Pro -> Leu	12298
Isoetes taiwanensis	ndhJ CDS	22715	2	1	2	CC -> TT	TCC -> TTT	Substitution	Ser -> Phe	12527 -> 12861
Isoetes taiwanensis	ndhJ CDS	22724	1	1	2	C -> T	CCT -> CTT	Substitution	Pro -> Leu	13353
Isoetes taiwanensis	ndhJ CDS	22784	1	1	2	C -> T	CCA -> CTA	Substitution	Pro -> Leu	13187
Isoetes taiwanensis	ndhJ CDS	22829	1	1	2	C -> T	ACA -> ATA	Substitution	Thr -> Ile	9113
Isoetes taiwanensis	ndhJ CDS	22838	1	1	2	C -> T	TCT -> TTT	Substitution	Ser -> Phe	4526
Isoetes taiwanensis	ndhJ CDS	22882	1	1	1	C -> T	CGG -> TGG	Substitution	Arg -> Trp	16043
Isoetes taiwanensis	ndhJ CDS	22936	1	1	1	C -> T	CAT -> TAT	Substitution	His -> Tyr	29438
Isoetes taiwanensis	ndhJ CDS	22981	1	1	1	C -> T	CGG -> TGG	Substitution	Arg -> Trp	33138
Isoetes taiwanensis	ndhJ CDS	23008	1	1	1	C -> T	CAT -> TAT	Substitution	His -> Tyr	28321
Isoetes taiwanensis	ndhJ CDS	23033	1	1	2	C -> T	CCA -> CTA	Substitution	Pro -> Leu	23150
Isoetes taiwanensis	ndhJ CDS	23047	1	1	1	C -> T	CAG -> TAG	Truncation	Gln -> Stop Codon	21211
Isoetes taiwanensis	ndhK CDS	23188	1	1	1	C -> T	CCG -> TCG	Substitution	Pro -> Ser	36105
Isoetes taiwanensis	ndhK CDS	23194	1	1	1	C -> T	CGG -> TGG	Substitution	Arg -> Trp	36648
Isoetes taiwanensis	ndhK CDS	23225	1	1	2	C -> T	CCC -> CTC	Substitution	Pro -> Leu	38124
Isoetes taiwanensis	ndhK CDS	23255	1	1	2	C -> T	TCC -> TTC	Substitution	Ser -> Phe	33175
Isoetes taiwanensis	ndhK CDS	23260	1	1	1	C -> T	CCG -> TCG	Substitution	Pro -> Ser	32702
Isoetes taiwanensis	ndhK CDS	23285	1	1	2	C -> T	TCC -> TTC	Substitution	Ser -> Phe	22309
Isoetes taiwanensis	ndhK CDS	23456	2	1	2	CC -> TT	TCC -> TTT	Substitution	Ser -> Phe	16664 -> 16678
Isoetes taiwanensis	ndhK CDS	23642	1	1	2	C -> T	TCA -> TTA	Substitution	Ser -> Leu	23179
Isoetes taiwanensis	ndhK CDS	23715	1	1	3	C -> T	CCC -> CCT	None		34786
Isoetes taiwanensis	petA CDS	23900	1	1	2	C -> T	CCG -> CTG	Substitution	Pro -> Leu	2805
Isoetes taiwanensis	petA CDS	23980	1	1	1	T -> C	TAC -> CAC	Substitution	Tyr -> His	3583
Isoetes taiwanensis	petB CDS	24767	1	1	2	C -> T	ACG -> ATG	Substitution	Thr -> Met	30399
Isoetes taiwanensis	petB CDS	24860	1	1	2	C -> T	ACA -> ATA	Substitution	Thr -> Ile	17628
Isoetes taiwanensis	petB CDS	24934	1	1	1	C -> T	CAC -> TAC	Substitution	His -> Tyr	11374
Isoetes taiwanensis	petB CDS	25007	1	1	2	C -> T	TCA -> TTA	Substitution	Ser -> Leu	16681
Isoetes taiwanensis	petB CDS	25049	1	1	2	C -> T	CCA -> CTA	Substitution	Pro -> Leu	18672
Isoetes taiwanensis	petB CDS	25299	1	1	3	C -> T	TCC -> TCT	None		24485
Isoetes taiwanensis	petB CDS	25326	1	1	3	C -> T	CAC -> CAT	None		23080
Isoetes taiwanensis	petB CDS	25358	1	1	2	C -> T	TCT -> TTT	Substitution	Ser -> Phe	21628
Isoetes taiwanensis	petB CDS	25364	1	1	2	C -> T	CCG -> CTG	Substitution	Pro -> Leu	21065
Isoetes taiwanensis	petB CDS	25376	1	1	2	C -> T	CCA -> CTA	Substitution	Pro -> Leu	17810
Isoetes taiwanensis	petB CDS	25411	1	1	1	C -> T	CGA -> TGA	Truncation	Arg -> Stop Codon	15896
Isoetes taiwanensis	petD CDS	25415	1	1	2	C -> T	ACG -> ATG	Substitution	Thr -> Met	3829
Isoetes taiwanensis	petD CDS	25554	1	1	3	C -> T	ACC -> ACT	None		161571
Isoetes taiwanensis	petD CDS	25574	1	1	2	C -> T	TCA -> TTA	Substitution	Ser -> Leu	143986
Isoetes taiwanensis	petD CDS	25582	2	1	1	CC -> TT	CCA -> TTA	Substitution	Pro -> Leu	115248
Isoetes taiwanensis	petD CDS	25628	1	1	2	C -> T	CCC -> CTC	Substitution	Pro -> Leu	111357
Isoetes taiwanensis	petD CDS	25736	1	1	2	C -> T	TCA -> TTA	Substitution	Ser -> Leu	220563
Isoetes taiwanensis	petD CDS	25739	1	1	2	C -> T	TCG -> TTG	Substitution	Ser -> Leu	220999
Isoetes taiwanensis	petD CDS	25754	1	1	2	C -> T	CCA -> CTA	Substitution	Pro -> Leu	241940
Isoetes taiwanensis	petD CDS	25814	1	1	2	C -> T	CCA -> CTA	Substitution	Pro -> Leu	322192
Isoetes taiwanensis	petD CDS	25883	1	1	2	C -> T	TCA -> TTA	Substitution	Ser -> Leu	2178355
Isoetes taiwanensis	petD CDS	25893	1	1	3	C -> T	TTC -> TTT	None		2103140
Isoetes taiwanensis	petD CDS	25894	1	1	1	C -> T	CAA -> TAA	Truncation	Gln -> Stop Codon	2095889
Isoetes taiwanensis	petG CDS	25898	1	1	2	C -> T	ACG -> ATG	Substitution	Thr -> Met	79664
Isoetes taiwanensis	petG CDS	25913	1	1	2	C -> T	CCA -> CTA	Substitution	Pro -> Leu	95738
Isoetes taiwanensis	petG CDS	25923	1	1	3	C -> T	ATC -> ATT	None		148548
Isoetes taiwanensis	petG CDS	25928	1	1	2	C -> T	TCA -> TTA	Substitution	Ser -> Leu	158335
Isoetes taiwanensis	petG CDS	25934	1	1	2	C -> T	TCG -> TTG	Substitution	Ser -> Leu	164361
Isoetes taiwanensis	petG CDS	25943	1	1	2	C -> T	ACA -> ATA	Substitution	Thr -> Ile	213786
Isoetes taiwanensis	petG CDS	25949	1	1	2	C -> T	TCA -> TTA	Substitution	Ser -> Leu	218338
Isoetes taiwanensis	petG CDS	25976	1	1	2	C -> T	TCA -> TTA	Substitution	Ser -> Leu	224664
Isoetes taiwanensis	petG CDS	25984	1	1	1	T -> C	TGA -> CGA	Extension	Stop Codon -> Arg	224583
Isoetes taiwanensis	petL CDS	26060	1	1	2	C -> T	CCA -> CTA	Substitution	Pro -> Leu	7872
Isoetes taiwanensis	petL CDS	26072	1	1	2	C -> T	CCA -> CTA	Substitution	Pro -> Leu	8886
Isoetes taiwanensis	petL CDS	26078	1	1	2	C -> T	ACT -> ATT	Substitution	Thr -> Ile	8874
Isoetes taiwanensis	petL CDS	26084	1	1	2	C -> T	TCA -> TTA	Substitution	Ser -> Leu	8782
Isoetes taiwanensis	petN CDS	26108	1	1	2	C -> T	ACG -> ATG	Substitution	Thr -> Met	486281
Isoetes taiwanensis	petN CDS	26163	1	1	3	C -> T	CTC -> CTT	None		547685
Isoetes taiwanensis	petN CDS	26164	1	1	1	C -> T	CCA -> TCA	Substitution	Pro -> Ser	547565
Isoetes taiwanensis	petN CDS	26168	1	1	2	C -> T	CCT -> CTT	Substitution	Pro -> Leu	546168
Isoetes taiwanensis	petN CDS	26176	1	1	1	C -> T	CGG -> TGG	Substitution	Arg -> Trp	540574
Isoetes taiwanensis	petN CDS	26192	1	1	2	C -> T	CCG -> CTG	Substitution	Pro -> Leu	510423
Isoetes taiwanensis	psaB CDS	28451	1	1	2	C -> T	ACG -> ATG	Substitution	Thr -> Met	117660
Isoetes taiwanensis	psaB CDS	28868	1	1	2	C -> T	CCC -> CTC	Substitution	Pro -> Leu	93591
Isoetes taiwanensis	psaB CDS	28895	1	1	2	C -> T	TCT -> TTT	Substitution	Ser -> Phe	95244
Isoetes taiwanensis	psaB CDS	30400	1	1	1	C -> T	CTA -> TTA	None		640946
Isoetes taiwanensis	psaC CDS	30699	1	1	3	C -> T	ACC -> ACT	None		19639
Isoetes taiwanensis	psaC CDS	30719	1	1	2	T -> C	CTC -> CCC	Substitution	Leu -> Pro	26896
Isoetes taiwanensis	psaC CDS	30731	1	1	2	C -> T	TCA -> TTA	Substitution	Ser -> Leu	27206
Isoetes taiwanensis	psaC CDS	30737	1	1	2	C -> T	ACG -> ATG	Substitution	Thr -> Met	27929
Isoetes taiwanensis	psaC CDS	30775	1	1	1	C -> T	CCT -> TCT	Substitution	Pro -> Ser	39042
Isoetes taiwanensis	psaC CDS	30884	1	1	2	C -> T	ACG -> ATG	Substitution	Thr -> Met	85902
Isoetes taiwanensis	psaI CDS	30902	1	1	2	C -> T	ACG -> ATG	Substitution	Thr -> Met	15856
Isoetes taiwanensis	psaI CDS	30920	1	1	2	C -> T	TCA -> TTA	Substitution	Ser -> Leu	18572
Isoetes taiwanensis	psaI CDS	30932	2	1	2	CC -> TT	TCC -> TTT	Substitution	Ser -> Phe	22873 -> 23289
Isoetes taiwanensis	psaJ CDS	31076	1	1	2	C -> T	TCT -> TTT	Substitution	Ser -> Phe	30515
Isoetes taiwanensis	psaJ CDS	31079	1	1	2	C -> T	TCA -> TTA	Substitution	Ser -> Leu	31199
Isoetes taiwanensis	psaJ CDS	31091	1	1	2	C -> T	TCG -> TTG	Substitution	Ser -> Leu	28281
Isoetes taiwanensis	psaJ CDS	31094	1	1	2	C -> T	ACA -> ATA	Substitution	Thr -> Ile	28243
Isoetes taiwanensis	psaJ CDS	31112	2	1	2	CC -> TT	TCC -> TTT	Substitution	Ser -> Phe	31371 -> 31708
Isoetes taiwanensis	psaJ CDS	31141	1	1	1	C -> T	CAA -> TAA	Truncation	Gln -> Stop Codon	33986
Isoetes taiwanensis	psaM CDS	31223	1	1	2	C -> T	ACA -> ATA	Substitution	Thr -> Ile	60718
Isoetes taiwanensis	psaM CDS	31247	1	1	2	C -> T	CCG -> CTG	Substitution	Pro -> Leu	61826
Isoetes taiwanensis	psbB CDS	32341	2	1	1	CC -> TT	CCG -> TTG	Substitution	Pro -> Leu	18173 -> 18239
Isoetes taiwanensis	psbB CDS	32372	1	1	2	C -> T	TCA -> TTA	Substitution	Ser -> Leu	23068
Isoetes taiwanensis	psbB CDS	32390	1	1	2	C -> T	TCA -> TTA	Substitution	Ser -> Leu	24120
Isoetes taiwanensis	psbB CDS	32692	1	1	1	C -> T	CTA -> TTA	None		21812
Isoetes taiwanensis	psbB CDS	32787	1	1	3	C -> T	TTC -> TTT	None		37446
Isoetes taiwanensis	psbB CDS	32826	1	1	3	C -> T	CCC -> CCT	None		40591
Isoetes taiwanensis	psbB CDS	32980	1	1	1	T -> C	TAC -> CAC	Substitution	Tyr -> His	12642
Isoetes taiwanensis	psbB CDS	33372	1	1	3	C -> T	TTC -> TTT	None		25387
Isoetes taiwanensis	psbB CDS	33623	1	1	2	C -> T	TCT -> TTT	Substitution	Ser -> Phe	92224
Isoetes taiwanensis	psbB CDS	33726	1	1	3	C -> T	TTC -> TTT	None		226383
Isoetes taiwanensis	psbD CDS	35456	1	1	2	C -> T	TCA -> TTA	Substitution	Ser -> Leu	71685
Isoetes taiwanensis	psbE CDS	36430	1	1	1	C -> T	CCC -> TCC	Substitution	Pro -> Ser	21787
Isoetes taiwanensis	psbE CDS	36452	1	1	2	C -> T	TCA -> TTA	Substitution	Ser -> Leu	25175
Isoetes taiwanensis	psbF CDS	36677	2	1	2	CC -> TT	TCC -> TTT	Substitution	Ser -> Phe	87284 -> 87507
Isoetes taiwanensis	psbF CDS	36680	1	1	2	C -> T	CCA -> CTA	Substitution	Pro -> Leu	86267
Isoetes taiwanensis	psbF CDS	36698	1	1	2	C -> T	ACG -> ATG	Substitution	Thr -> Met	79513
Isoetes taiwanensis	psbF CDS	36704	2	1	2	CC -> TT	TCC -> TTT	Substitution	Ser -> Phe	77066 -> 77505
Isoetes taiwanensis	psbH CDS	36719	1	1	2	C -> T	ACG -> ATG	Substitution	Thr -> Met	20068
Isoetes taiwanensis	psbH CDS	36782	1	1	2	C -> T	TCA -> TTA	Substitution	Ser -> Leu	43529
Isoetes taiwanensis	psbH CDS	36785	1	1	2	C -> T	TCA -> TTA	Substitution	Ser -> Leu	43828
Isoetes taiwanensis	psbH CDS	36875	1	1	2	C -> T	TCT -> TTT	Substitution	Ser -> Phe	64755
Isoetes taiwanensis	psbH CDS	36878	1	1	2	C -> T	CCA -> CTA	Substitution	Pro -> Leu	101128
Isoetes taiwanensis	psbH CDS	36906	1	1	3	C -> T	TCC -> TCT	None		155952
Isoetes taiwanensis	psbH CDS	36907	1	1	1	C -> T	CCC -> TCC	Substitution	Pro -> Ser	155920
Isoetes taiwanensis	psbH CDS	36914	1	1	2	C -> T	TCA -> TTA	Substitution	Ser -> Leu	154679
Isoetes taiwanensis	psbI CDS	36978	1	1	3	C -> T	GTC -> GTT	None		98276
Isoetes taiwanensis	psbI CDS	36985	1	1	1	C -> T	CTT -> TTT	Substitution	Leu -> Phe	97595
Isoetes taiwanensis	psbI CDS	36997	3	1	1	CCC -> TTT	CCC -> TTT	Substitution	Pro -> Phe	101713 -> 102282
Isoetes taiwanensis	psbJ CDS	37112	1	1	2	C -> T	CCT -> CTT	Substitution	Pro -> Leu	361629
Isoetes taiwanensis	psbJ CDS	37124	1	1	2	C -> T	CCA -> CTA	Substitution	Pro -> Leu	351558
Isoetes taiwanensis	psbJ CDS	37136	1	1	2	C -> T	TCT -> TTT	Substitution	Ser -> Phe	279745
Isoetes taiwanensis	psbJ CDS	37141	1	1	1	C -> T	CAT -> TAT	Substitution	His -> Tyr	286100
Isoetes taiwanensis	psbJ CDS	37147	1	1	1	C -> T	CCA -> TCA	Substitution	Pro -> Ser	285765
Isoetes taiwanensis	psbJ CDS	37152	1	1	3	C -> T	TAC -> TAT	None		286327
Isoetes taiwanensis	psbJ CDS	37155	1	1	3	C -> T	TCC -> TCT	None		284672
Isoetes taiwanensis	psbJ CDS	37172	1	1	2	C -> T	CCG -> CTG	Substitution	Pro -> Leu	273488
Isoetes taiwanensis	psbK CDS	37192	2	1	1	CC -> TT	CCA -> TTA	Substitution	Pro -> Leu	121897 -> 122148
Isoetes taiwanensis	psbK CDS	37235	1	1	2	C -> T	TCA -> TTA	Substitution	Ser -> Leu	178696
Isoetes taiwanensis	psbK CDS	37296	1	1	3	C -> T	TTC -> TTT	None		175125
Isoetes taiwanensis	psbK CDS	37297	2	1	1	CC -> TT	CCT -> TTT	Substitution	Pro -> Phe	169996 -> 172741
Isoetes taiwanensis	psbK CDS	37302	1	1	3	C -> T	TTC -> TTT	None		149495
Isoetes taiwanensis	psbK CDS	37303	1	1	1	C -> T	CTC -> TTC	Substitution	Leu -> Phe	142780
Isoetes taiwanensis	psbK CDS	37305	1	1	3	C -> T	CTC -> CTT	None		129233
Isoetes taiwanensis	psbL CDS	37346	1	1	3	C -> T	TAC -> TAT	None		102939
Isoetes taiwanensis	psbL CDS	37382	1	1	3	C -> T	ATC -> ATT	None		86869
Isoetes taiwanensis	psbL CDS	37436	1	1	3	C -> T	TCC -> TCT	None		59021
Isoetes taiwanensis	psbL CDS	37441	1	1	2	C -> T	TCC -> TTC	Substitution	Ser -> Phe	51944
Isoetes taiwanensis	psbL CDS	37447	1	1	2	C -> T	TCA -> TTA	Substitution	Ser -> Leu	42317
Isoetes taiwanensis	psbL CDS	37454	1	1	3	C -> T	TTC -> TTT	None		41772
Isoetes taiwanensis	psbM CDS	37515	1	1	3	C -> T	CCC -> CCT	None		84604
Isoetes taiwanensis	psbM CDS	37526	1	1	2	C -> T	TCA -> TTA	Substitution	Ser -> Leu	84263
Isoetes taiwanensis	psbM CDS	37529	1	1	2	C -> T	CCT -> CTT	Substitution	Pro -> Leu	81899
Isoetes taiwanensis	psbM CDS	37535	1	1	2	C -> T	CCT -> CTT	Substitution	Pro -> Leu	80165
Isoetes taiwanensis	psbN CDS	37595	2	1	2	CC -> TT	TCC -> TTT	Substitution	Ser -> Phe	106187 -> 106550
Isoetes taiwanensis	psbN CDS	37603	1	1	1	C -> T	CGT -> TGT	Substitution	Arg -> Cys	108538
Isoetes taiwanensis	psbN CDS	37607	1	1	2	C -> T	TCA -> TTA	Substitution	Ser -> Leu	108940
Isoetes taiwanensis	psbN CDS	37627	1	1	1	C -> T	CAC -> TAC	Substitution	His -> Tyr	106925
Isoetes taiwanensis	psbN CDS	37634	1	1	2	C -> T	TCG -> TTG	Substitution	Ser -> Leu	52949
Isoetes taiwanensis	psbT CDS	37700	1	1	2	C -> T	ACG -> ATG	Substitution	Thr -> Met	12603
Isoetes taiwanensis	psbT CDS	37714	1	1	1	C -> T	CAT -> TAT	Substitution	His -> Tyr	14225
Isoetes taiwanensis	psbT CDS	37721	1	1	2	C -> T	TCC -> TTC	Substitution	Ser -> Phe	14727
Isoetes taiwanensis	psbT CDS	37727	1	1	2	C -> T	CCG -> CTG	Substitution	Pro -> Leu	16124
Isoetes taiwanensis	psbZ CDS	37861	2	1	1	CC -> TT	CCA -> TTA	Substitution	Pro -> Leu	62765 -> 63017
Isoetes taiwanensis	psbZ CDS	37886	1	1	2	C -> T	CCT -> CTT	Substitution	Pro -> Leu	67512
Isoetes taiwanensis	psbZ CDS	37943	1	1	2	C -> T	CCA -> CTA	Substitution	Pro -> Leu	73200
Isoetes taiwanensis	psbZ CDS	37945	1	1	1	C -> T	CGG -> TGG	Substitution	Arg -> Trp	76880
Isoetes taiwanensis	psbZ CDS	37950	1	1	3	C -> T	ATC -> ATT	None		80228
Isoetes taiwanensis	rbcL CDS	38018	1	1	2	C -> T	ACG -> ATG	Substitution	Thr -> Met	186443
Isoetes taiwanensis	rpl2 CDS	39505	1	1	1	C -> T	CTT -> TTT	Substitution	Leu -> Phe	1599
Isoetes taiwanensis	rpl2 CDS	39965	1	1	2	C -> T	TCA -> TTA	Substitution	Ser -> Leu	1275
Isoetes taiwanensis	rpl2 CDS	40250	1	1	2	C -> T	TCA -> TTA	Substitution	Ser -> Leu	548
Isoetes taiwanensis	rpl14 CDS	40280	1	1	2	C -> T	ACG -> ATG	Substitution	Thr -> Met	17471
Isoetes taiwanensis	rpl14 CDS	40320	1	1	3	C -> T	AGC -> AGT	None		19739
Isoetes taiwanensis	rpl14 CDS	40345	1	1	1	T -> C	TGA -> CGA	Extension	Stop Codon -> Arg	16099
Isoetes taiwanensis	rpl14 CDS	40391	1	1	2	C -> T	GCA -> GTA	Substitution	Ala -> Val	18083
Isoetes taiwanensis	rpl14 CDS	40394	1	1	2	C -> T	ACT -> ATT	Substitution	Thr -> Ile	18070
Isoetes taiwanensis	rpl14 CDS	40433	1	1	2	C -> T	CCC -> CTC	Substitution	Pro -> Leu	25358
Isoetes taiwanensis	rpl14 CDS	40460	1	1	2	C -> T	GCA -> GTA	Substitution	Ala -> Val	26075
Isoetes taiwanensis	rpl14 CDS	40610	1	1	2	C -> T	TCT -> TTT	Substitution	Ser -> Phe	33608
Isoetes taiwanensis	rpl14 CDS	40643	1	1	2	C -> T	TCA -> TTA	Substitution	Ser -> Leu	32175
Isoetes taiwanensis	rpl14 CDS	40645	1	1	1	C -> T	CGA -> TGA	Truncation	Arg -> Stop Codon	32087
Isoetes taiwanensis	rpl20 CDS	41075	1	1	2	C -> T	ACG -> ATG	Substitution	Thr -> Met	19545
Isoetes taiwanensis	rpl20 CDS	41097	1	1	3	C -> T	TAC -> TAT	None		21653
Isoetes taiwanensis	rpl20 CDS	41133	1	1	3	C -> T	CTC -> CTT	None		21383
Isoetes taiwanensis	rpl20 CDS	41209	1	1	1	C -> T	CCC -> TCC	Substitution	Pro -> Ser	9800
Isoetes taiwanensis	rpl20 CDS	41309	1	1	2	C -> T	TCT -> TTT	Substitution	Ser -> Phe	6641
Isoetes taiwanensis	rpl20 CDS	41321	1	1	2	C -> T	TCA -> TTA	Substitution	Ser -> Leu	6371
Isoetes taiwanensis	rpl20 CDS	41390	1	1	2	C -> T	TCT -> TTT	Substitution	Ser -> Phe	3948
Isoetes taiwanensis	rpl20 CDS	41394	1	1	3	C -> T	TCC -> TCT	None		3759
Isoetes taiwanensis	rpl21 CDS	41501	2	1	2	CC -> TT	TCC -> TTT	Substitution	Ser -> Phe	6537 -> 6541
Isoetes taiwanensis	rpl21 CDS	41668	1	1	1	C -> T	CAT -> TAT	Substitution	His -> Tyr	24465
Isoetes taiwanensis	rpl21 CDS	41695	1	1	1	T -> C	TGA -> CGA	Extension	Stop Codon -> Arg	78241
Isoetes taiwanensis	rpl21 CDS	41753	1	1	2	C -> T	CCA -> CTA	Substitution	Pro -> Leu	76437
Isoetes taiwanensis	rpl32 CDS	42530	1	1	2	C -> T	TCA -> TTA	Substitution	Ser -> Leu	31583
Isoetes taiwanensis	rpl32 CDS	42560	1	1	2	C -> T	ACA -> ATA	Substitution	Thr -> Ile	29534
Isoetes taiwanensis	rpl33 CDS	42608	1	1	2	C -> T	TCA -> TTA	Substitution	Ser -> Leu	15779
Isoetes taiwanensis	rpl33 CDS	42627	1	1	3	C -> T	GTC -> GTT	None		18711
Isoetes taiwanensis	rpl36 CDS	42770	1	1	2	C -> T	ACG -> ATG	Substitution	Thr -> Met	5280
Isoetes taiwanensis	rpl36 CDS	42808	1	1	1	C -> T	CGT -> TGT	Substitution	Arg -> Cys	6890
Isoetes taiwanensis	rpoA CDS	42970	1	1	1	C -> T	CAT -> TAT	Substitution	His -> Tyr	2590
Isoetes taiwanensis	rpoA CDS	43043	1	1	2	C -> T	TCA -> TTA	Substitution	Ser -> Leu	1786
Isoetes taiwanensis	rpoA CDS	43145	1	1	2	C -> T	ACT -> ATT	Substitution	Thr -> Ile	4509
Isoetes taiwanensis	rpoA CDS	43211	1	1	2	C -> T	TCT -> TTT	Substitution	Ser -> Phe	3696
Isoetes taiwanensis	rpoA CDS	43285	1	1	1	T -> C	TAA -> CAA	Extension	Stop Codon -> Gln	6641
Isoetes taiwanensis	rpoA CDS	43839	1	1	3	C -> T	ATC -> ATT	None		5395
Isoetes taiwanensis	rpoB CDS	44012	1	1	2	C -> T	CCG -> CTG	Substitution	Pro -> Leu	2260
Isoetes taiwanensis	rpoB CDS	44140	1	1	1	C -> T	CCC -> TCC	Substitution	Pro -> Ser	2301
Isoetes taiwanensis	rpoB CDS	44147	1	1	2	C -> T	TCA -> TTA	Substitution	Ser -> Leu	2259
Isoetes taiwanensis	rpoB CDS	44165	1	1	2	C -> T	TCG -> TTG	Substitution	Ser -> Leu	2236
Isoetes taiwanensis	rpoB CDS	44273	1	1	2	C -> T	GCA -> GTA	Substitution	Ala -> Val	3139
Isoetes taiwanensis	rpoB CDS	44308	1	1	1	C -> T	CTT -> TTT	Substitution	Leu -> Phe	3203
Isoetes taiwanensis	rpoB CDS	44326	1	1	1	C -> T	CCA -> TCA	Substitution	Pro -> Ser	3091
Isoetes taiwanensis	rpoB CDS	44393	1	1	2	C -> T	CCT -> CTT	Substitution	Pro -> Leu	2355
Isoetes taiwanensis	rpoB CDS	44449	1	1	1	T -> C	TGA -> CGA	Extension	Stop Codon -> Arg	1500
Isoetes taiwanensis	rpoB CDS	44511	1	1	3	C -> T	CCC -> CCT	None		1731
Isoetes taiwanensis	rpoB CDS	44519	1	1	2	C -> T	TCG -> TTG	Substitution	Ser -> Leu	1755
Isoetes taiwanensis	rpoB CDS	44593	1	1	1	C -> T	CTA -> TTA	None		1446
Isoetes taiwanensis	rpoB CDS	44645	1	1	2	C -> T	TCA -> TTA	Substitution	Ser -> Leu	804
Isoetes taiwanensis	rpoB CDS	44660	1	1	2	C -> T	TCT -> TTT	Substitution	Ser -> Phe	788
Isoetes taiwanensis	rpoB CDS	44678	1	1	2	C -> T	CCA -> CTA	Substitution	Pro -> Leu	839
Isoetes taiwanensis	rpoB CDS	44747	1	1	2	C -> T	TCA -> TTA	Substitution	Ser -> Leu	1726
Isoetes taiwanensis	rpoB CDS	44783	1	1	2	C -> T	TCG -> TTG	Substitution	Ser -> Leu	3264
Isoetes taiwanensis	rpoB CDS	44864	1	1	2	C -> T	TCA -> TTA	Substitution	Ser -> Leu	3812
Isoetes taiwanensis	rpoB CDS	44867	1	1	2	C -> T	TCA -> TTA	Substitution	Ser -> Leu	3740
Isoetes taiwanensis	rpoB CDS	44879	1	1	2	C -> T	TCA -> TTA	Substitution	Ser -> Leu	3179
Isoetes taiwanensis	rpoB CDS	44891	1	1	2	C -> T	TCA -> TTA	Substitution	Ser -> Leu	3131
Isoetes taiwanensis	rpoB CDS	44900	1	1	2	C -> T	TCG -> TTG	Substitution	Ser -> Leu	3042
Isoetes taiwanensis	rpoB CDS	44969	1	1	2	C -> T	CCA -> CTA	Substitution	Pro -> Leu	1578
Isoetes taiwanensis	rpoB CDS	45107	1	1	2	C -> T	TCA -> TTA	Substitution	Ser -> Leu	577
Isoetes taiwanensis	rpoB CDS	45305	1	1	2	C -> T	ACT -> ATT	Substitution	Thr -> Ile	6808
Isoetes taiwanensis	rpoB CDS	45313	1	1	1	C -> T	CAT -> TAT	Substitution	His -> Tyr	6770
Isoetes taiwanensis	rpoB CDS	45484	1	1	1	C -> T	CCC -> TCC	Substitution	Pro -> Ser	1703
Isoetes taiwanensis	rpoB CDS	45496	1	1	1	C -> T	CCT -> TCT	Substitution	Pro -> Ser	1477
Isoetes taiwanensis	rpoB CDS	45500	1	1	2	C -> T	CCT -> CTT	Substitution	Pro -> Leu	1375
Isoetes taiwanensis	rpoB CDS	45508	2	1	1	CC -> TT	CCT -> TTT	Substitution	Pro -> Phe	1150 -> 1156
Isoetes taiwanensis	rpoB CDS	45539	1	1	2	C -> T	TCA -> TTA	Substitution	Ser -> Leu	613
Isoetes taiwanensis	rpoB CDS	45585	1	1	3	C -> T	CCC -> CCT	None		441
Isoetes taiwanensis	rpoB CDS	45629	1	1	2	C -> T	CCA -> CTA	Substitution	Pro -> Leu	429
Isoetes taiwanensis	rpoB CDS	45722	1	1	2	C -> T	ACA -> ATA	Substitution	Thr -> Ile	94
Isoetes taiwanensis	rpoB CDS	45769	1	1	1	C -> T	CGT -> TGT	Substitution	Arg -> Cys	108
Isoetes taiwanensis	rpoB CDS	45845	1	1	2	C -> T	ACG -> ATG	Substitution	Thr -> Met	43
Isoetes taiwanensis	rpoB CDS	45866	1	1	2	C -> T	CCA -> CTA	Substitution	Pro -> Leu	65
Isoetes taiwanensis	rpoB CDS	46892	1	1	2	C -> T	CCA -> CTA	Substitution	Pro -> Leu	369
Isoetes taiwanensis	rpoB CDS	46919	1	1	2	C -> T	CCA -> CTA	Substitution	Pro -> Leu	681
Isoetes taiwanensis	rpoB CDS	47069	1	1	2	C -> T	CCA -> CTA	Substitution	Pro -> Leu	2720
Isoetes taiwanensis	rpoB CDS	47075	1	1	2	C -> T	TCG -> TTG	Substitution	Ser -> Leu	2680
Isoetes taiwanensis	rpoB CDS	47080	2	1	1	CC -> TT	CCA -> TTA	Substitution	Pro -> Leu	2592
Isoetes taiwanensis	rpoC1 CDS	47317	1	1	1	T -> C	TAA -> CAA	Extension	Stop Codon -> Gln	1349
Isoetes taiwanensis	rpoC1 CDS	47335	1	1	1	C -> T	CGT -> TGT	Substitution	Arg -> Cys	1263
Isoetes taiwanensis	rpoC1 CDS	47405	1	1	2	C -> T	TCT -> TTT	Substitution	Ser -> Phe	2022
Isoetes taiwanensis	rpoC1 CDS	47450	1	1	2	C -> T	TCA -> TTA	Substitution	Ser -> Leu	1845
Isoetes taiwanensis	rpoC1 CDS	47480	1	1	2	C -> T	TCA -> TTA	Substitution	Ser -> Leu	1962
Isoetes taiwanensis	rpoC1 CDS	47597	1	1	2	C -> T	TCA -> TTA	Substitution	Ser -> Leu	580
Isoetes taiwanensis	rpoC1 CDS	47623	1	1	1	T -> C	TAA -> CAA	Extension	Stop Codon -> Gln	736
Isoetes taiwanensis	rpoC1 CDS	47650	1	1	1	C -> T	CGG -> TGG	Substitution	Arg -> Trp	1089
Isoetes taiwanensis	rpoC1 CDS	47735	2	1	2	CC -> TT	ACC -> ATT	Substitution	Thr -> Ile	1314 -> 1321
Isoetes taiwanensis	rpoC1 CDS	47762	1	1	2	C -> T	CCG -> CTG	Substitution	Pro -> Leu	1410
Isoetes taiwanensis	rpoC1 CDS	48487	1	1	1	C -> T	CCC -> TCC	Substitution	Pro -> Ser	4813
Isoetes taiwanensis	rpoC1 CDS	49112	1	1	2	C -> T	CCG -> CTG	Substitution	Pro -> Leu	2482
Isoetes taiwanensis	rpoC2 CDS	49208	1	1	2	C -> T	TCA -> TTA	Substitution	Ser -> Leu	310
Isoetes taiwanensis	rpoC2 CDS	49222	1	1	1	C -> T	CTC -> TTC	Substitution	Leu -> Phe	315
Isoetes taiwanensis	rpoC2 CDS	49251	1	1	3	C -> T	GCC -> GCT	None		341
Isoetes taiwanensis	rpoC2 CDS	49313	1	1	2	C -> T	CCA -> CTA	Substitution	Pro -> Leu	344
Isoetes taiwanensis	rpoC2 CDS	49322	1	1	2	C -> T	CCT -> CTT	Substitution	Pro -> Leu	325
Isoetes taiwanensis	rpoC2 CDS	49339	1	1	1	T -> C	TAA -> CAA	Extension	Stop Codon -> Gln	306
Isoetes taiwanensis	rpoC2 CDS	49342	1	1	1	T -> C	TAG -> CAG	Extension	Stop Codon -> Gln	308
Isoetes taiwanensis	rpoC2 CDS	49382	1	1	2	C -> T	CCT -> CTT	Substitution	Pro -> Leu	356
Isoetes taiwanensis	rpoC2 CDS	49385	1	1	2	C -> T	TCA -> TTA	Substitution	Ser -> Leu	353
Isoetes taiwanensis	rpoC2 CDS	49453	1	1	1	C -> T	CAT -> TAT	Substitution	His -> Tyr	476
Isoetes taiwanensis	rpoC2 CDS	49507	1	1	1	C -> T	CGG -> TGG	Substitution	Arg -> Trp	466
Isoetes taiwanensis	rpoC2 CDS	49597	1	1	1	C -> T	CCG -> TCG	Substitution	Pro -> Ser	413
Isoetes taiwanensis	rpoC2 CDS	49652	1	1	2	C -> T	TCA -> TTA	Substitution	Ser -> Leu	1095
Isoetes taiwanensis	rpoC2 CDS	49703	1	1	2	C -> T	TCT -> TTT	Substitution	Ser -> Phe	1615
Isoetes taiwanensis	rpoC2 CDS	49715	1	1	2	C -> T	CCA -> CTA	Substitution	Pro -> Leu	1960
Isoetes taiwanensis	rpoC2 CDS	50132	1	1	2	C -> T	CCG -> CTG	Substitution	Pro -> Leu	2578
Isoetes taiwanensis	rpoC2 CDS	50141	1	1	2	C -> T	TCA -> TTA	Substitution	Ser -> Leu	2770
Isoetes taiwanensis	rpoC2 CDS	50248	1	1	1	T -> C	TAA -> CAA	Extension	Stop Codon -> Gln	1748
Isoetes taiwanensis	rpoC2 CDS	50285	2	1	2	CC -> TT	TCC -> TTT	Substitution	Ser -> Phe	1795 -> 1798
Isoetes taiwanensis	rpoC2 CDS	50617	1	1	1	C -> T	CGG -> TGG	Substitution	Arg -> Trp	481
Isoetes taiwanensis	rpoC2 CDS	50810	1	1	2	C -> T	TCA -> TTA	Substitution	Ser -> Leu	2577
Isoetes taiwanensis	rpoC2 CDS	50927	1	1	2	C -> T	CCG -> CTG	Substitution	Pro -> Leu	4089
Isoetes taiwanensis	rpoC2 CDS	51188	1	1	2	C -> T	TCA -> TTA	Substitution	Ser -> Leu	1828
Isoetes taiwanensis	rpoC2 CDS	51281	1	1	2	C -> T	TCG -> TTG	Substitution	Ser -> Leu	1064
Isoetes taiwanensis	rpoC2 CDS	51308	1	1	2	C -> T	TCA -> TTA	Substitution	Ser -> Leu	832
Isoetes taiwanensis	rpoC2 CDS	51342	1	1	3	C -> T	TTC -> TTT	None		719
Isoetes taiwanensis	rpoC2 CDS	51522	1	1	3	C -> T	CCC -> CCT	None		1226
Isoetes taiwanensis	rpoC2 CDS	51742	1	1	1	T -> C	TAT -> CAT	Substitution	Tyr -> His	607
Isoetes taiwanensis	rpoC2 CDS	51746	1	1	2	C -> T	ACT -> ATT	Substitution	Thr -> Ile	598
Isoetes taiwanensis	rpoC2 CDS	51758	1	1	2	A -> G	GAG -> GGG	Substitution	Glu -> Gly	548
Isoetes taiwanensis	rpoC2 CDS	51773	1	1	2	A -> G	AAA -> AGA	Substitution	Lys -> Arg	496
Isoetes taiwanensis	rpoC2 CDS	52344	1	1	3	C -> T	CTC -> CTT	None		1166
Isoetes taiwanensis	rpoC2 CDS	52386	1	1	3	C -> T	TCC -> TCT	None		937
Isoetes taiwanensis	rpoC2 CDS	52733	1	1	2	C -> T	TCA -> TTA	Substitution	Ser -> Leu	1646
Isoetes taiwanensis	rpoC2 CDS	52742	1	1	2	C -> T	TCA -> TTA	Substitution	Ser -> Leu	2135
Isoetes taiwanensis	rpoC2 CDS	52777	1	1	1	C -> T	CTT -> TTT	Substitution	Leu -> Phe	3092
Isoetes taiwanensis	rpoC2 CDS	52864	1	1	1	C -> T	CGG -> TGG	Substitution	Arg -> Trp	2679
Isoetes taiwanensis	rpoC2 CDS	52872	1	1	3	C -> T	AAC -> AAT	None		2839
Isoetes taiwanensis	rpoC2 CDS	52952	1	1	2	C -> T	TCG -> TTG	Substitution	Ser -> Leu	2094
Isoetes taiwanensis	rpoC2 CDS	53078	1	1	2	C -> T	TCT -> TTT	Substitution	Ser -> Phe	629
Isoetes taiwanensis	rpoC2 CDS	53081	1	1	2	C -> T	TCA -> TTA	Substitution	Ser -> Leu	630
Isoetes taiwanensis	rpoC2 CDS	53093	1	1	2	C -> T	CCA -> CTA	Substitution	Pro -> Leu	646
Isoetes taiwanensis	rpoC2 CDS	53268	1	1	3	C -> T	ATC -> ATT	None		844
Isoetes taiwanensis	rpoC2 CDS	53272	1	1	1	C -> T	CGG -> TGG	Substitution	Arg -> Trp	865
Isoetes taiwanensis	rpoC2 CDS	53303	1	1	2	C -> T	CCT -> CTT	Substitution	Pro -> Leu	1098
Isoetes taiwanensis	rpoC2 CDS	53360	1	1	2	C -> T	CCG -> CTG	Substitution	Pro -> Leu	1777
Isoetes taiwanensis	rps3 CDS	53574	1	1	3	C -> T	ACC -> ACT	None		182
Isoetes taiwanensis	rps3 CDS	53815	1	1	1	T -> C	TAA -> CAA	Extension	Stop Codon -> Gln	1226
Isoetes taiwanensis	rps3 CDS	53969	1	1	2	C -> T	ACG -> ATG	Substitution	Thr -> Met	957
Isoetes taiwanensis	rps4 CDS	54194	1	1	2	C -> T	ACG -> ATG	Substitution	Thr -> Met	3869
Isoetes taiwanensis	rps4 CDS	54254	1	1	2	C -> T	CCA -> CTA	Substitution	Pro -> Leu	5712
Isoetes taiwanensis	rps4 CDS	54443	1	1	2	C -> T	TCA -> TTA	Substitution	Ser -> Leu	19914
Isoetes taiwanensis	rps4 CDS	54456	1	1	3	C -> T	CTC -> CTT	None		19662
Isoetes taiwanensis	rps4 CDS	54467	1	1	2	C -> T	TCA -> TTA	Substitution	Ser -> Leu	19756
Isoetes taiwanensis	rps4 CDS	54481	1	1	1	C -> T	CTT -> TTT	Substitution	Leu -> Phe	19792
Isoetes taiwanensis	rps4 CDS	54591	1	1	3	C -> T	CCC -> CCT	None		18268
Isoetes taiwanensis	rps4 CDS	54686	1	1	2	C -> T	TCG -> TTG	Substitution	Ser -> Leu	21445
Isoetes taiwanensis	rps4 CDS	54752	1	1	2	C -> T	TCA -> TTA	Substitution	Ser -> Leu	157479
Isoetes taiwanensis	rps4 CDS	54784	1	1	1	C -> T	CAT -> TAT	Substitution	His -> Tyr	159632
Isoetes taiwanensis	rps7 CDS	54870	1	1	3	C -> T	GTC -> GTT	None		5188
Isoetes taiwanensis	rps7 CDS	55115	1	1	2	C -> T	TCG -> TTG	Substitution	Ser -> Leu	19284
Isoetes taiwanensis	rps7 CDS	55160	1	1	2	C -> T	CCA -> CTA	Substitution	Pro -> Leu	14159
Isoetes taiwanensis	rps7 CDS	55172	1	1	2	C -> T	TCA -> TTA	Substitution	Ser -> Leu	11749
Isoetes taiwanensis	rps8 CDS	55280	1	1	2	C -> T	ACG -> ATG	Substitution	Thr -> Met	5417
Isoetes taiwanensis	rps8 CDS	55394	1	1	2	C -> T	CCT -> CTT	Substitution	Pro -> Leu	14000
Isoetes taiwanensis	rps8 CDS	55409	1	1	2	C -> T	TCT -> TTT	Substitution	Ser -> Phe	12653
Isoetes taiwanensis	rps8 CDS	55530	1	1	3	C -> T	CCC -> CCT	None		25431
Isoetes taiwanensis	rps11 CDS	55682	1	1	2	C -> T	ACG -> ATG	Substitution	Thr -> Met	653
Isoetes taiwanensis	rps11 CDS	55845	1	1	3	C -> T	TTC -> TTT	None		1660
Isoetes taiwanensis	rps12 CDS	56222	1	1	3	A -> G	GAA -> GAG	None		5849
Isoetes taiwanensis	rps12 CDS	56223	1	1	1	A -> G	ACC -> GCC	Substitution	Thr -> Ala	5815
Isoetes taiwanensis	rps12 CDS	56224	1	1	1	C -> T	CCA -> TCA	Substitution	Pro -> Ser	4179
Isoetes taiwanensis	rps12 CDS	56233	1	1	1	G -> A	GCT -> ACT	Substitution	Ala -> Thr	2026
Isoetes taiwanensis	rps12 CDS	56261	1	1	2	C -> T	TCA -> TTA	Substitution	Ser -> Leu	2346
Isoetes taiwanensis	rps12 CDS	56438	1	1	3	G -> A	TAG -> TAA	None		2518
Isoetes taiwanensis	rps15 CDS	56912	1	1	2	C -> T	CCT -> CTT	Substitution	Pro -> Leu	5892
Isoetes taiwanensis	rps15 CDS	56948	1	1	2	C -> T	TCA -> TTA	Substitution	Ser -> Leu	7205
Isoetes taiwanensis	rps15 CDS	57001	1	1	1	C -> T	CAT -> TAT	Substitution	His -> Tyr	8772
Isoetes taiwanensis	rps18 CDS	57291	1	1	3	C -> T	GTC -> GTT	None		9987
Isoetes taiwanensis	ycf1 CDS	57587	1	1	2	C -> T	ACG -> ATG	Substitution	Thr -> Met	828
Isoetes taiwanensis	ycf1 CDS	58053	1	1	3	C -> T	TTC -> TTT	None		504
Isoetes taiwanensis	ycf1 CDS	58819	1	1	1	C -> T	CTT -> TTT	Substitution	Leu -> Phe	1476
Isoetes taiwanensis	ycf1 CDS	59367	1	1	3	G -> A	GAG -> GAA	None		276
Isoetes taiwanensis	ycf1 CDS	59731	1	1	1	C -> T	CAT -> TAT	Substitution	His -> Tyr	95
Isoetes taiwanensis	ycf1 CDS	60702	1	1	3	C -> T	CAC -> CAT	None		451
Isoetes taiwanensis	ycf1 CDS	60803	1	1	2	C -> T	TCA -> TTA	Substitution	Ser -> Leu	322
Isoetes taiwanensis	ycf1 CDS	61118	1	1	2	C -> T	TCT -> TTT	Substitution	Ser -> Phe	697
Isoetes taiwanensis	ycf1 CDS	61565	1	1	2	C -> T	TCA -> TTA	Substitution	Ser -> Leu	3156
Isoetes taiwanensis	ycf1 CDS	61986	1	1	3	C -> T	TAC -> TAT	None		2416
Isoetes taiwanensis	ycf1 CDS	62051	1	1	2	C -> T	TCT -> TTT	Substitution	Ser -> Phe	1864
Isoetes taiwanensis	ycf1 CDS	62053	1	1	1	C -> T	CTT -> TTT	Substitution	Leu -> Phe	1860
Isoetes taiwanensis	ycf1 CDS	62101	1	1	1	C -> T	CGG -> TGG	Substitution	Arg -> Trp	1842
Isoetes taiwanensis	ycf1 CDS	62138	1	1	2	C -> T	TCA -> TTA	Substitution	Ser -> Leu	1380
Isoetes taiwanensis	ycf2 CDS	62371	1	1	1	C -> T	CAT -> TAT	Substitution	His -> Tyr	210
Isoetes taiwanensis	ycf2 CDS	62485	1	1	1	C -> T	CGT -> TGT	Substitution	Arg -> Cys	263
Isoetes taiwanensis	ycf2 CDS	62729	1	1	2	G -> A	GGA -> GAA	Substitution	Gly -> Glu	963
Isoetes taiwanensis	ycf2 CDS	63160	1	1	1	T -> C	TAA -> CAA	Extension	Stop Codon -> Gln	464
Isoetes taiwanensis	ycf2 CDS	64291	1	1	1	C -> T	CCC -> TCC	Substitution	Pro -> Ser	2938
Isoetes taiwanensis	ycf2 CDS	64921	1	1	1	C -> T	CTC -> TTC	Substitution	Leu -> Phe	1119
Isoetes taiwanensis	ycf2 CDS	65108	1	1	2	C -> T	TCG -> TTG	Substitution	Ser -> Leu	1734
Isoetes taiwanensis	ycf2 CDS	65389	1	1	1	C -> T	CGC -> TGC	Substitution	Arg -> Cys	747
Isoetes taiwanensis	ycf2 CDS	65934	1	1	3	C -> T	TCC -> TCT	None		214
Isoetes taiwanensis	ycf2 CDS	66018	1	1	3	C -> T	TCC -> TCT	None		893
Isoetes taiwanensis	ycf2 CDS	66019	1	1	1	C -> T	CTA -> TTA	None		894
Isoetes taiwanensis	ycf2 CDS	66534	1	1	3	C -> T	CCC -> CCT	None		1639
Isoetes taiwanensis	ycf2 CDS	67817	1	1	2	C -> T	TCA -> TTA	Substitution	Ser -> Leu	247
Isoetes taiwanensis	ycf2 CDS	68005	1	1	1	T -> C	TTT -> CTT	Substitution	Phe -> Leu	124
Isoetes taiwanensis	ycf2 CDS	68250	1	1	3	C -> T	TTC -> TTT	None		745
Isoetes taiwanensis	ycf2 CDS	68330	1	1	2	C -> T	TCT -> TTT	Substitution	Ser -> Phe	1597
Isoetes taiwanensis	ycf3 CDS	68657	1	1	2	C -> T	TCT -> TTT	Substitution	Ser -> Phe	11227
Isoetes taiwanensis	ycf3 CDS	68720	1	1	2	C -> T	TCT -> TTT	Substitution	Ser -> Phe	10268
Isoetes taiwanensis	ycf3 CDS	68837	1	1	2	C -> T	CCG -> CTG	Substitution	Pro -> Leu	11691
Isoetes taiwanensis	ycf4 CDS	69128	1	1	2	C -> T	ACG -> ATG	Substitution	Thr -> Met	60786
Isoetes taiwanensis	ycf4 CDS	69141	1	1	3	C -> T	TCC -> TCT	None		71290
Isoetes taiwanensis	ycf4 CDS	69196	1	1	1	C -> T	CGG -> TGG	Substitution	Arg -> Trp	58700
Isoetes taiwanensis	ycf4 CDS	69202	1	1	1	C -> T	CGC -> TGC	Substitution	Arg -> Cys	58873
Isoetes taiwanensis	ycf4 CDS	69304	1	1	1	C -> T	CTT -> TTT	Substitution	Leu -> Phe	53554
Isoetes taiwanensis	ycf4 CDS	69337	1	1	1	C -> T	CAC -> TAC	Substitution	His -> Tyr	56252
Isoetes taiwanensis	ycf4 CDS	69353	1	1	2	C -> T	CCG -> CTG	Substitution	Pro -> Leu	54555
Isoetes taiwanensis	ycf4 CDS	69359	1	1	2	C -> T	TCC -> TTC	Substitution	Ser -> Phe	53383
Isoetes taiwanensis	ycf4 CDS	69364	1	1	1	C -> T	CCC -> TCC	Substitution	Pro -> Ser	51360
Isoetes taiwanensis	ycf4 CDS	69386	1	1	2	C -> T	TCA -> TTA	Substitution	Ser -> Leu	48170
Isoetes taiwanensis	ycf4 CDS	69388	1	1	1	C -> T	CGG -> TGG	Substitution	Arg -> Trp	47258
Isoetes taiwanensis	ycf4 CDS	69559	1	1	1	C -> T	CAC -> TAC	Substitution	His -> Tyr	80679
Isoetes taiwanensis	ycf4 CDS	69563	1	1	2	C -> T	ACG -> ATG	Substitution	Thr -> Met	81736
Isoetes taiwanensis	ycf4 CDS	69610	1	1	1	C -> T	CAC -> TAC	Substitution	His -> Tyr	94978
Isoetes taiwanensis	ycf4 CDS	69650	1	1	2	C -> T	TCG -> TTG	Substitution	Ser -> Leu	91866
Isoetes taiwanensis	ycf4 CDS	69697	1	1	1	C -> T	CAA -> TAA	Truncation	Gln -> Stop Codon	80164
Isoetes taiwanensis	ycf66 CDS	69953	2	1	2	CC -> TT	TCC -> TTT	Substitution	Ser -> Phe	40582 -> 40745
Isoetes taiwanensis	ycf66 CDS	70019	1	1	2	C -> T	TCT -> TTT	Substitution	Ser -> Phe	23771
